# Supplementary material for: Identification and Characterization of MicroRNAs in the Goat (Capra hircus) Rumen during Embryonic Development
Source: Front Genet. 2017 Oct 26;8:163. doi: 10.3389/fgene.2017.00163 (PMC5662549; doi:10.3389/fgene.2017.00163)
Supplement: Supplementary file 2 [file Table_1.XLSX]

## Sheet: Table S1
Table S1. Annotations of the sequenced miRNAs in this study.
Type		E60 stage			E135 stage
	S01	S02	S03	S04	S05	S06
genome	7536255	6564382	9214933	8656627	9744999	9893321
rRNA	1001947	1433558	752760	760587	567050	1697916
scRNA	0	0	0	0	0	0
snRNA	88572	110001	54789	53759	31891	110838
snoRNA	337141	331875	320691	256561	233654	422414
tRNA	270494	425461	119374	142618	119178	309693
Repbase	111194	154717	100081	96522	67757	138136
Unannotated	14237260	11383326	15269554	16140237	18762686	17846738
Total	16046608	13838938	16617249	17450284	19782216	20525735

## Sheet: Table S2
Table S2. List of the miRNAs identified in goat rumen.
miRNA	S01 reads	S02 reads	S03 reads	S04 reads	S05 reads	S06 reads	Sequence
chi-let-7a-5p	98850	70921	104356	124124	147126	155055	UGAGGUAGUAGGUUGUAUAGUU
chi-let-7a-3p	238	169	241	185	208	215	CUAUACAAUCUACUGUCUUUCC
chi-let-7b-5p	23605	21426	26019	52327	61845	60573	UGAGGUAGUAGGUUGUGUGGUU
chi-let-7b-3p	59	61	94	100	93	105	CUAUACAACCUACUGCCUUCCU
chi-let-7c-5p	45277	31238	46695	37296	40515	45181	UGAGGUAGUAGGUUGUAUGGUU
chi-let-7c-3p	70	77	84	19	32	37	CUGUACAACCUUCUAGCUUUCC
chi-let-7d-5p	6579	4560	6775	6358	7526	7799	AGAGGUAGUAGGUUGCAUAGUU
chi-let-7d-3p	584	584	1008	549	562	493	CUAUACGACCUGCUGCCUUUC
chi-let-7e-5p	22767	18041	28815	15010	16192	16385	UGAGGUAGGAGGUUGUAUAGUU
chi-let-7e-3p	155	153	271	115	142	135	CUAUACGGCCUCCUAGCUUUCC
chi-let-7f-5p	352359	230791	439814	355028	491457	440555	UGAGGUAGUAGAUUGUAUAGUU
chi-let-7f-3p	22	10	16	14	19	17	CUAUACAAUCUAUUGCCUUCCC
chi-let-7g-5p	286306	166099	298307	222316	280022	254705	UGAGGUAGUAGUUUGUACAGUU
chi-let-7g-3p	1	5	10	10	7	6	CUGUACAGGCCACUGCCUUGCC
chi-let-7i-5p	643183	363284	716791	424268	557050	540252	UGAGGUAGUAGUUUGUGCUGUU
chi-let-7i-3p	239	152	381	263	299	251	CUGCGCAAGCUACUGCCUUGCU
chi-miR-1	47806	150776	32649	111512	129186	100912	UGGAAUGUAAAGAAGUAUGUAU
chi-miR-100-5p	95356	104313	153275	119435	125661	155480	AACCCGUAGAUCCGAACUUGU
chi-miR-100-3p	8	9	10	2	3	8	CAAGCUUGUGUCUAUAGGUAU
chi-miR-101-5p	1	1	3	4	3	2	UCAGUUAUCACAGUGCUGAUGC
chi-miR-101-3p	14556	21641	29263	36016	37899	34150	UACAGUACUGUGAUAACUGA
chi-miR-103-5p	12	19	8	8	6	8	AGCUUCUUUACAGUGCUGCCUUGUAGCAUU
chi-miR-103-3p	28227	19917	46312	29092	33698	33069	AGCAGCAUUGUACAGGGCUAUGA
chi-miR-105a	72	200	99	38	77	25	UCAAAUGCUCAGACUCCUGUGG
chi-miR-105b-5p	9	34	33	7	2	2	UCAAAUGCUCAGACUCCUUGGUG
chi-miR-105b-3p	13	26	11	3	5	3	CCACGGAUGUUUGAGCAUGUGC
chi-miR-106a-5p	437	283	771	202	224	188	AAAAGUGCUUACAGUGCAGGUAGC
chi-miR-106a-3p	8	3	7	7	3	4	UACUGCAAUGCAAGCACUUCUU
chi-miR-106b-5p	1748	1701	3264	1719	2002	1630	UAAAGUGCUGACAGUGCAGAU
chi-miR-106b-3p	1532	2016	2234	1488	1749	1893	CCGCACUGUGGGUACUUGCU
chi-miR-107-3p	4595	3462	5375	3086	3540	2846	AGCAGCAUUGUACAGGGCUAU
chi-miR-10a-5p	254198	314305	200904	389028	470624	457468	UACCCUGUAGAUCCGAAUUUGU
chi-miR-10a-3p	457	555	338	640	753	552	CAAAUUCGUAUCUAGGGGAAU
chi-miR-10b-5p	57339	100401	79182	81160	115277	107023	UACCCUGUAGAACCGAAUUUGU
chi-miR-10b-3p	71	108	75	77	87	91	ACAGAUUCGAUUCUAGGGGAAU
chi-miR-1185-5p	8	14	8	6	11	8	AGAGGAUACCCUUUGUAUGU
chi-miR-1185-3p	202	249	150	51	56	67	AUAUACAGAGGGAGACUCUUAU
chi-miR-1197-3p	0	0	421	79	89	72	UAGGACACAUGGUCUACUUCU
chi-miR-122	7531	31609	4069	335	729	1464	UGGAGUGUGACAAUGGUGUUUG
chi-miR-1224	16	17	24	2	4	5	GUGAGGACUCGGGAGGUGGAGG
chi-miR-1248-5p	1	4	2	1	3	3	ACCUUCUUGUAUAAGCACUG
chi-miR-1249	46	45	69	51	32	47	ACGCCCUUCCCCCCCUUCUUCA
chi-miR-124a	157	117	175	32	39	24	UAAGGCACGCGGUGAAUGCC
chi-miR-125a-5p	69	99	66	66	65	150	UCCCUGAGACCCUUUAACCUGU
chi-miR-125a-3p	84	128	147	72	78	75	ACAGGUGAGGUUCUUGGGAGC
chi-miR-125b-5p	25484	25808	38220	37107	34652	39424	UCCCUGAGACCCUAACUUGU
chi-miR-125b-3p	1948	1852	2392	1513	1719	1870	ACAAGUCAGGCUCUUGGGACC
chi-miR-126-5p	1720	1857	2618	2858	3174	2397	CAUUAUUACUUUUGGUACGCGC
chi-miR-126-3p	35938	44282	56438	62800	81353	70427	UCGUACCGUGAGUAAUAAUGC
chi-miR-127-5p	1734	2597	1929	1270	1425	1551	GAAGCUCAGAGGGCUCUGAUUC
chi-miR-127-3p	27449	49949	42657	30414	33377	34567	UCGGAUCCGUCUGAGCUUGG
chi-miR-1271-5p	579	738	956	579	677	751	CUUGGCACCUAGUAAGUACU
chi-miR-1271-3p	14	11	18	13	6	13	AGUGCCUGCUAUGUGCCAGG
chi-miR-128-5p	26	31	38	9	9	11	CGGGGCCGUAGCACUGUCUGAGA
chi-miR-128-3p	4579	5772	3685	1044	1144	1198	UCACAGUGAACCGGUCUCUUU
chi-miR-129-5p	725	522	853	365	265	360	CUUUUUGCGGUCUGGGCUUGC
chi-miR-129-3p	172	95	129	74	58	79	AAGCCCUUACCCCAAAAAGCAU
chi-miR-1296	123	128	215	62	77	76	UUAGGGCCCUGGCUCCAUCUCC
chi-miR-1306-5p	133	138	247	89	89	103	CCACCUCCCCUGCAAACGUCC
chi-miR-1306-3p	14	27	27	12	15	12	ACGUUGGCUCUGGUGGUGAUGG
chi-miR-1307-5p	11	29	30	21	13	18	UCGACCGGACCUCGACC
chi-miR-1307-3p	1887	2544	2896	954	965	1088	ACUCGGCGUGGCGUCGGUCGUGG
chi-miR-130a-5p	92	60	108	38	77	49	GCUCUUUUCACAUUGUGCUACU
chi-miR-130a-3p	578	609	798	639	743	531	CAGUGCAAUGUUAAAAGGGCA
chi-miR-130b-5p	2005	1270	2543	401	453	471	ACUCUUUCCCUGUUGCACUACU
chi-miR-130b-3p	166	209	287	31	82	49	CAGUGCAAUGAUGAAAGGGCAU
chi-miR-133a-5p	234	445	74	255	262	242	AGCUGGUAAAAUGGAACCAAAU
chi-miR-133a-3p	5143	13564	2215	6406	6006	5998	UUUGGUCCCCUUCAACCAGCUGU
chi-miR-133b	447	1867	52	147	147	128	UUUGGUCCCCUUCAACCAGCU
chi-miR-134	253	455	257	158	140	213	UGUGACUGGUUGACCAGAGGGG
chi-miR-1343	264	331	519	179	151	212	CUCCUGGGGCCCGCACUCUCGC
chi-miR-135a	1685	914	1848	409	459	500	UAUGGCUUUUUAUUCCUAUGUGA
chi-miR-135b-5p	278	172	499	249	241	184	UAUGGCUUUUCAUUCCUAUGUGA
chi-miR-135b-3p	2	0	3	1	0	2	AUGUAGGGCUAAAAGCCAUGG
chi-miR-136-5p	2123	3267	2610	2553	2549	3232	ACUCCAUUUGUUUUGAUGAUGG
chi-miR-136-3p	10144	10659	10536	7881	9593	9532	AUCAUCGUCUCAAAUGAGUCU
chi-miR-137	153	56	154	18	12	14	AUUGCUUAAGAAUACGCGUAGU
chi-miR-1388-5p	149	165	341	177	202	238	AGGACUGUCCAACCUGAGAAU
chi-miR-1388-3p	123	77	171	91	105	106	AUCUCAGGUUCGUCAGCCCGCA
chi-miR-140-5p	1291	958	1351	1394	1526	1421	CAGUGGUUUUACCCUAUGGUAG
chi-miR-140-3p	14547	16302	22300	20839	27464	23807	ACCACAGGGUAGAACCACGGAC
chi-miR-141	329	254	548	447	441	432	UAACACUGUCUGGUAAAGAUGG
chi-miR-143-5p	2853	2186	3692	6055	5453	5609	GGUGCAGUGCUGCAUCUCUGG
chi-miR-143-3p	933336	661755	1181113	2490095	2380104	2458807	UGAGAUGAAGCACUGUAGCUCG
chi-miR-144-5p	243	262	266	107	173	124	UGGGAUAUCAUCAUAUACUGU
chi-miR-144-3p	14	27	18	15	21	16	UACAGUAUAGAUGAUGUAC
chi-miR-145-5p	169996	41412	143685	243421	263784	229632	GUCCAGUUUUCCCAGGAAUCCCU
chi-miR-145-3p	4140	1671	3165	6271	6134	6385	AUUCCUGGAAAUACUGUUCUU
chi-miR-1468-5p	801	771	1049	1314	1721	1759	CUCCGUUUGCCUGUUUUGCUGA
chi-miR-1468-3p	0	0	1	0	0	0	AGCAAAAUAAGCAAAUGGAAAA
chi-miR-146a	121	66	91	171	180	147	UGAGAACUGAAUUCCAUAGGUU
chi-miR-146b-5p	608	291	509	585	780	782	UGAGAACUGAAUUCCAUAGGCUGU
chi-miR-146b-3p	4	3	6	5	5	5	UGCCCUAGGGACUCAGUUCUGGU
chi-miR-147-5p	15	9	15	25	32	36	UGGAAACACUUCUGCACAAACU
chi-miR-147-3p	7	13	9	41	44	54	GUGUGCGGAAAUGCUUCU
chi-miR-148a-5p	747	778	1080	611	664	779	AAAGUUCUGAGACACUCCGACU
chi-miR-148a-3p	354686	385675	545937	469088	572580	724134	UCAGUGCACUACAGAACUUUGU
chi-miR-148b-5p	322	270	417	267	265	237	GAAGUUCUGUUAUACACUCAGGC
chi-miR-148b-3p	28680	16653	36286	16292	22084	21595	UCAGUGCAUCACAGAACUUUGU
chi-miR-150	158	116	235	326	411	360	UCUCCCAACCCUUGUACCAGUG
chi-miR-151-5p	695	887	1123	688	838	534	UCGAGGAGCUCACAGUCUAGU
chi-miR-151-3p	8995	13342	16811	10589	11101	12642	CUAGACUGAAGCUCCUUGAGG
chi-miR-153	33	12	53	15	6	11	UUGCAUAGUCACAAAAGUGAUC
chi-miR-154a-5p	0	0	0	0	0	1	UAGGUUAUCCGUGUAGCCU
chi-miR-154a-3p	513	615	347	234	350	339	AAUCAUACACGGUUCACCUACU
chi-miR-154b-5p	2797	3293	3184	1974	1894	2237	AGAGGUCUUCCAUGGUGCAUUC
chi-miR-154b-3p	75	96	74	32	45	27	AUCAUACAUGGUUGACCUUUUUU
chi-miR-155-5p	3915	2223	4452	1667	2235	1788	UUAAUGCUAAUCGUGAUAGGGGU
chi-miR-155-3p	0	0	1	0	0	0	CUCCUACAUGUUAGCAUUAACA
chi-miR-15a-5p	166	153	319	185	204	182	UAGCAGCACAUAAUGGUUUGUGG
chi-miR-15a-3p	2	0	2	2	1	1	CAGGCCAUAUUGUGCUGCCUCA
chi-miR-15b-5p	952	792	1612	672	848	727	UAGCAGCACAUCAUGGUUUACA
chi-miR-15b-3p	142	86	131	46	44	60	CGAAUCAUUAUUUGCUGCUCU
chi-miR-16a-5p	20191	17430	34866	22625	25086	25358	UAGCAGCACGUAAAUAUUGGAG
chi-miR-16a-3p	1	0	0	0	3	1	AAAUUAUCUCCAGUAUUAACUGUGCUGC
chi-miR-16b-5p	19002	10767	22222	10823	12259	11896	UAGCAGCACGUAAAUAUUGGGG
chi-miR-16b-3p	60	26	54	27	35	27	ACCAAUAUUAUUGUGCUGCUUU
chi-miR-17-5p	6182	3661	10747	2667	2892	2262	CAAAGUGCUUACAGUGCAGGUAGU
chi-miR-17-3p	43	43	80	40	54	26	ACUGCAGUGAAGGCACUUGUAGCA
chi-miR-1814	27	25	28	9	12	7	GUUUUGUUUGGGUUUGUU
chi-miR-181b-5p	5187	3319	6565	2667	2698	2725	AACAUUCAUUGCUGUCGGUGGGU
chi-miR-181b-3p	21	34	28	14	23	15	CUCACUGAUCAAUGAAUGCAA
chi-miR-181c-5p	94	54	101	126	126	103	AACAUUCAACCUGUCGGUGAG
chi-miR-181c-3p	370	380	702	380	440	399	ACCAUCGACCGUUGAGUGGACC
chi-miR-181d	2301	1020	2617	1188	1703	1194	AACAUUCAUUGUUGUCGGUGGGU
chi-miR-182	1955	1526	4204	5742	7020	6906	UUUGGCAAUGGUAGAACUCAC
chi-miR-183	5241	3087	6136	6744	7946	8892	UAUGGCACUGGUAGAAUUCACU
chi-miR-1839	217	213	335	247	327	275	AAGGUAGACAGAACAGGUCUUG
chi-miR-184	10	13	15	33	9	7	UGGACGGAGAACUGAUAAGGGU
chi-miR-186-5p	13764	6256	11119	7531	8425	7149	CAAAGAAUUCUCCUUUUGGGCU
chi-miR-186-3p	0	0	1	0	0	1	CCCAAAGGUGAAUUUUUUGG
chi-miR-187	5	8	9	6	6	17	UCGUGUCUUGUGUUGCAGCC
chi-miR-188-5p	107	236	158	50	39	57	CAUCCCUUGCAUGGUGGAGGG
chi-miR-188-3p	4	4	5	1	1	0	CUCCCACAUGCAGGGUUUGCA
chi-miR-18a-5p	299	217	416	111	117	84	UAAGGUGCAUCUAGUGCAGAUAG
chi-miR-18a-3p	31	23	38	11	9	11	ACUGCCCUAAGUGCUCCUUCUGG
chi-miR-18b-5p	6	4	4	1	4	3	UAAGGUGCAUCUAGUGCAG
chi-miR-18b-3p	2	1	2	1	0	0	UACUGCCCUAAAUGCUCCUUCU
chi-miR-190a-5p	80	54	86	56	65	43	UGAUAUGUUUGAUAUAUUAGGUU
chi-miR-190a-3p	6	0	2	1	3	3	CUAUAUAUCAAACAUAUUCCU
chi-miR-190b	4	15	3	0	2	3	UGAUAUGUUUGAUAUUGGGUUG
chi-miR-191-5p	12780	7685	16287	11328	16100	14593	CAACGGAAUCCCAAAAGCAGCU
chi-miR-191-3p	56	40	58	50	46	49	CUGCGCUUGGAUUUCGUUCCC
chi-miR-192-5p	11795	5240	42706	5760	4093	7452	CUGACCUAUGAAUUGACAGCC
chi-miR-192-3p	7	1	26	1	3	4	CUGCCAAUUCCAUAGGUCACAGG
chi-miR-193a	7	10	11	29	17	19	AACUGGCCCACAAAGUCCC
chi-miR-193b-5p	21	29	36	43	50	63	CGGGGUUUUGAGGGCGAGAUGA
chi-miR-193b-3p	842	629	834	1002	1143	1136	AACUGGCCCACAAAGUCCCGCU
chi-miR-194	5671	1851	21777	4502	2198	4652	UGUAACAGCAACUCCAUGUGGA
chi-miR-195-5p	0	1	1	7	9	7	UAGCAGCACAGAAAUGUUGG
chi-miR-195-3p	7	9	12	90	100	109	CCAAUAUUGGCUGUGCUGCUC
chi-miR-196a	6	213	3	4	29	8	UAGGUAGUUUCAUGUUGUUGG
chi-miR-196b	13	298	13	6	2	3	UAGGUAGUUUCCUGUUGUUGG
chi-miR-197-3p	826	875	1512	666	745	869	UUCACCACCUUCUCCACCCAGC
chi-miR-199a-5p	131852	126992	196168	120271	144216	125131	CCCAGUGUUCAGACUACCUGUUC
chi-miR-199a-3p	141471	145484	158169	142375	171782	145218	ACAGUAGUCUGCACAUUGGUU
chi-miR-199b-5p	147250	103043	210006	134277	148369	147210	CCCAGUGUUUAGACUAUCUGUUC
chi-miR-199b-3p	141471	145484	158169	142375	171782	145218	ACAGUAGUCUGCACAUUGGUU
chi-miR-199c-5p	147250	103043	210006	134277	148369	147210	CCCAGUGUUUAGACUAUCUGUUC
chi-miR-199c-3p	141471	145484	158169	142375	171782	145218	ACAGUAGUCUGCACAUUGGUU
chi-miR-19a	442	214	439	158	150	161	UGUGCAAAUCUAUGCAAAACUGA
chi-miR-19b-5p	12	6	12	3	8	4	AGUUUUGCAGGUUUGCAUCCAGC
chi-miR-19b-3p	6891	2766	7154	3083	3308	3238	UGUGCAAAUCCAUGCAAAACUGA
chi-miR-200a	52627	27864	67494	47971	54502	53175	UAACACUGUCUGGUAACGAUG
chi-miR-200b	90732	61357	140050	81608	101932	101886	UAAUACUGCCUGGUAAUGAUGA
chi-miR-200c	15349	10400	21517	10776	12366	13703	UAAUACUGCCGGGUAAUGAUGGA
chi-miR-202-5p	47	11	16	1	7	0	UUCCUAUGCAUAUACUUCUUU
chi-miR-204-5p	835	607	930	238	229	283	UUCCCUUUGUCAUCCUAUGCCU
chi-miR-204-3p	0	2	1	1	0	1	GCUGGGAAGGCAAAGGGAC
chi-miR-206	12811	97470	680	266	333	235	UGGAAUGUAAGGAAGUGUGUGGU
chi-miR-208b	8	30	1	2	1	0	UAUAAGACGAACAAAAGGUUUG
chi-miR-20a-5p	20698	10313	36850	11665	12307	9451	UAAAGUGCUUAUAGUGCAGGUAG
chi-miR-20a-3p	10	3	14	6	8	8	ACUGCAUUAUGAGCACUUAAA
chi-miR-20b	455	310	758	203	243	217	CAAAGUGCUCACAGUGCAGGUAG
chi-miR-21-5p	246528	257297	357334	320596	384950	354588	UAGCUUAUCAGACUGAUGUUGAC
chi-miR-21-3p	18	22	17	11	10	13	CAACAGCAGUCGAUGGGCUGU
chi-miR-211	27	25	29	6	18	20	UUCCCUUUGUCAUCCUUUGCCC
chi-miR-214-5p	493	699	599	472	496	549	UGCCUGUCUACACUUGCUGUGC
chi-miR-214-3p	721	1295	1100	822	887	856	UACAGCAGGCACAGACAGGC
chi-miR-215-5p	690	64	12792	5741	900	8444	AUGACCUAUGAAUUGACAGAC
chi-miR-216b	44	59	89	11	14	12	AAAUCUCUGCAGGCAAAUGUGAU
chi-miR-217-5p	79	92	93	12	30	16	UACUGCAUCAGGAACUGAUUGGA
chi-miR-217-3p	1	2	1	0	0	0	CAUCAGUUCCUCAUGCAUUGC
chi-miR-218	14930	12877	18261	6375	9471	9448	UUGUGCUUGAUCUAACCAUGU
chi-miR-219	0	0	0	1	0	0	UGAUUGUCCAAACGCAAUUCU
chi-miR-22-5p	46	56	41	53	67	73	AGUUCUUCAGUGGCAAGCUUU
chi-miR-22-3p	55	142	120	269	285	323	AAGCUGCCAGUUGAAGAAC
chi-miR-221-5p	155	88	209	128	176	131	ACCUGGCAUACAAUGUAGAUU
chi-miR-221-3p	4339	3236	5070	1715	1978	2087	AGCUACAUUGUCUGCUGGGUUU
chi-miR-222-3p	2820	1462	2841	692	755	852	AGCUACAUCUGGCUACUGGGUCUC
chi-miR-223-5p	55	31	31	8	17	4	UGUGUAUUUGACAAGCUGAGUUG
chi-miR-223-3p	79	60	50	13	16	20	UGUCAGUUUGUCAAAUACCCCA
chi-miR-224-5p	8324	7487	8353	5826	6897	6691	CAAGUCACUAGUGGUUCCGUUU
chi-miR-224-3p	13	10	7	10	10	7	AAAUGGUACCCUAGUGACUACA
chi-miR-2284b	0	0	0	1	0	0	UGAAAAGUUUGUUCGGGUUA
chi-miR-2284c	15	10	24	13	10	18	AAAAUCUAAGUGAACUUUUUGG
chi-miR-2284d	1	3	5	4	3	2	GAAACCUGAACAAACUUUUUGG
chi-miR-2284e	8	3	8	4	2	4	AAAACUUGAAUGAACUCUUUGG
chi-miR-2290	2	0	1	0	0	0	CUGCCUCUGGUGGUCGGUUUGU
chi-miR-2318	3	9	11	1	1	1	CGUGUAUGAUGAAUUAUCUGACC
chi-miR-2331	10	7	0	3	7	3	ACCCUGCAGCCAAAGAAGCU
chi-miR-2332	1	0	0	0	0	0	CGGUUUAAGGUCUUGGAGACAAAG
chi-miR-2335	1	0	0	0	0	0	GAUAAUGAUGACUAACUGAAU
chi-miR-23a	7994	10762	8544	17936	22823	22262	AUCACAUUGCCAGGGAUUUCC
chi-miR-23b-5p	35	18	36	19	20	24	UGGGUUCCUGGCAUGCUGAUUU
chi-miR-23b-3p	6943	7118	7936	11149	14166	14136	AUCACAUUGCCAGGGAUUACC
chi-miR-24-5p	17	20	36	77	51	54	GUGCCUACUGAGCUGAUAUC
chi-miR-24-3p	9272	10787	12162	22834	23499	23870	UGGCUCAGUUCAGCAGGAAC
chi-miR-2404	4	18	7	3	7	12	UUGCACUGCAUGGUAUCUG
chi-miR-2411-5p	11	13	12	4	10	9	GUGGAGUGACUGUCAGAUGCAGCCAGC
chi-miR-2432	0	0	0	0	0	3	AGGAUUCUAGGCUUAGAGGU
chi-miR-2483-5p	51	54	70	68	76	97	CGUCAACCAUCCAGCUGUUUGA
chi-miR-2483-3p	36	59	48	49	50	61	AAACAUCUGGUUGGUUGAGAGA
chi-miR-25-5p	93	64	91	35	48	60	AGGCGGAGACUUGGGCAAUUGCU
chi-miR-25-3p	28089	24857	50160	26976	33371	28352	CAUUGCACUUGUCUCGGUCUGA
chi-miR-26a-5p	303134	180735	338228	332260	428570	384343	UUCAAGUAAUCCAGGAUAGGCU
chi-miR-26a-3p	20	23	22	10	21	20	CCUAUUCUCGGUUACUUGCACG
chi-miR-26b-5p	25949	17074	26897	30320	36421	31667	UUCAAGUAAUUCAGGAUAGGUU
chi-miR-26b-3p	41	31	49	18	21	37	CCUGUUCUCCAUUACUUGGCUC
chi-miR-27a-5p	290	297	277	203	244	310	AGGGCUUAGCUGCUUGUGAGCA
chi-miR-27a-3p	2924	3554	3382	9335	8531	8292	UUCACAGUGGCUAAGUUCCG
chi-miR-27b-5p	190	159	236	183	292	390	AGAGCUUAGCUGAUUGGUGAAC
chi-miR-27b-3p	159135	136916	237591	306082	353186	325607	UUCACAGUGGCUAAGUUCUGC
chi-miR-28-5p	1039	1197	1412	1776	1947	1483	AAGGAGCUCACAGUCUAUUGA
chi-miR-28-3p	5666	4850	8714	7349	8877	8237	CACUAGAUUGAGAGCUCCUGGA
chi-miR-296-3p	560	653	727	279	243	316	AGGGUUGGGCGGAGGCUUUCCU
chi-miR-29a-5p	0	0	0	0	1	0	ACUGAUUUCUUUUGGUGUUCA
chi-miR-29a-3p	209	176	363	422	462	358	UAGCACCAUCUGAAAUCGGUU
chi-miR-29b-5p	8	2	12	9	5	9	CUGGUUUCACAUGGUGGCUUAGA
chi-miR-29b-3p	12	9	7	22	23	15	UAGCACCAUUUGAAAUCAGU
chi-miR-29c-5p	23	5	21	27	32	44	UGACCGAUUUCUCCUGGUGUUCA
chi-miR-301a-5p	424	220	412	188	195	186	GCUCUGACUUUAUUGCACUAC
chi-miR-301a-3p	99	93	127	74	64	51	CAGUGCAAUAGUAUUGUCAAAGC
chi-miR-301b	62	60	75	18	14	16	CAGUGCAAUGAUAUUGUCAAAGC
chi-miR-30a-5p	73110	58410	117162	61724	96753	73520	UGUAAACAUCCUCGACUGGAAGCU
chi-miR-30a-3p	790	772	1409	841	1237	1122	CUUUCAGUCGGAUGUUUGCAG
chi-miR-30b-5p	4564	3244	7804	4971	5978	4900	UGUAAACAUCCUACACUCAGCU
chi-miR-30b-3p	19	29	32	24	11	31	CUGGGAGGUGGAUGUUUACUUC
chi-miR-30c-5p	26084	17083	41440	23413	24706	24489	UGUAAACAUCCUACACUCUCAGC
chi-miR-30c-3p	49	43	73	46	63	52	CUGGGAGAGGGUUGUUUACUC
chi-miR-30d-3p	61	62	116	55	68	59	UUUCAGUCAGAUGUUUGCUGC
chi-miR-30e-5p	17437	10775	19694	12933	15135	13419	UGUAAACAUCCUUGACUGGAAGCU
chi-miR-30e-3p	1448	1493	2595	2027	2347	2367	CUUUCAGUCGGAUGUUUACAG
chi-miR-30f-5p	3164	1991	4792	1857	2420	2067	UGUAAACACCCUACACUCUCAGC
chi-miR-30f-3p	339	294	436	168	235	193	CUGGGAGGAGGCUGUUUACUCU
chi-miR-320-3p	12302	8084	14291	11485	12198	13471	AAAAGCUGGGUUGAGAGGGCGA
chi-miR-323a-3p	3440	3054	2817	482	530	703	CACAUUACACGGUCGACCUCU
chi-miR-323b	1429	1429	1329	386	450	563	CACAAUACACGGUCGGCCUCU
chi-miR-324-5p	358	389	302	124	178	156	CGCAUCCCCUAGGGCAUUGGUGU
chi-miR-324-3p	18	19	15	12	12	9	ACUGCCCCAGGUGCUGCUGGG
chi-miR-326-5p	7	2	7	6	5	3	CCUCGUCUGUCUGUUGGGCU
chi-miR-326-3p	87	128	142	61	47	54	CCUCUGGGCCCUUCCUCCAGC
chi-miR-328-3p	844	545	1089	637	623	670	CUGGCCCUCUCUGCCCUUCCGU
chi-miR-329a-5p	2	1	1	1	4	2	AAUUGGUGGUACUUGAGGA
chi-miR-329a-3p	35	34	23	19	19	22	AACACACCUGGUUAACCUUU
chi-miR-329b-3p	749	873	725	375	506	536	AACACACCUGGUUAACCUCU
chi-miR-330-5p	17	22	30	15	13	15	UCUCUGGGCCUGUGUCUUAG
chi-miR-330-3p	134	120	254	87	88	95	CAAAGCACACGGCCUGCAGAGA
chi-miR-331-5p	113	113	132	111	139	114	UCUAGGUAUGGUCCCAGGGAU
chi-miR-331-3p	403	561	654	391	394	440	CCCCUGGGCCUAUCCUAGAAC
chi-miR-335-5p	1535	2131	2569	1527	1856	1162	UCAAGAGCAAUAACGAAAAAU
chi-miR-335-3p	9654	10976	12769	3182	3879	3588	UUUUUCAUUAUUGCUCCUGACC
chi-miR-338-5p	134	86	201	144	218	221	AACAAUAUCCUGGUGCUGAGU
chi-miR-338-3p	23	10	25	36	48	37	UCCAGCAUCAGUGAUUUUGUU
chi-miR-33a-5p	12	37	24	15	18	23	GUGCAUUGUAGUUGCAUUGC
chi-miR-33a-3p	31	19	57	21	38	15	CAAUGUUUCCACAGUGCAUCA
chi-miR-33b-5p	0	3	0	0	0	0	GUGCAUUGCUGUUGCAUUG
chi-miR-33b-3p	0	1	0	0	1	3	CAGUGCCUCGGCAGUGCAGCC
chi-miR-340-5p	7570	5833	9006	2950	3147	2668	UUAUAAAGCAAUGAGACUGAUU
chi-miR-340-3p	356	298	354	187	192	242	UCCGUCUCAGUUACUUUAUAGC
chi-miR-342-5p	41	48	57	20	26	36	AGGGGUGCUAUCUGUGGUUGAGG
chi-miR-342-3p	3773	2003	3401	2560	2897	2464	UCUCACACAGAAAUCGCACCCA
chi-miR-3431-5p	12285	16152	15914	6102	8094	6643	CCUCAGUCAGCCUUGUGGAUGU
chi-miR-3431-3p	881	686	921	419	580	585	AUCUAGAGGACUGACUGAAAUU
chi-miR-3432-5p	2985	2949	3625	1732	2256	2197	UGCGGGAUCUUUAGUUGUGGCG
chi-miR-3432-3p	20	23	23	20	8	19	CAGCAACUAAAGAUCCCUCAGG
chi-miR-345-5p	35	47	52	12	24	24	GCUGACUCCUAGUCCAGUGCU
chi-miR-345-3p	299	288	365	109	133	144	CCCUGAACUAGGGGUCUGGAGG
chi-miR-346-5p	4	3	3	0	0	1	UGUCUGCCCGCAUGCCUGCCUCU
chi-miR-34a	174	177	137	500	618	540	UGGCAGUGUCUUAGCUGGUUGU
chi-miR-34b-5p	9	2	1	0	0	1	AGGCAGUGUAAUUAGCUGAUUGU
chi-miR-34b-3p	46	33	59	12	12	24	AAUCACUAGUUCCACUGCCAUC
chi-miR-34c-5p	788	650	1063	142	213	166	AGGCAGUGUAGUUAGCUGAUUGC
chi-miR-34c-3p	19	14	22	2	6	3	AAUCACUAACCACACGGCCAGG
chi-miR-361-5p	2142	2332	2475	1872	2278	2264	UUAUCAGAAUCUCCAGGGGUAC
chi-miR-361-3p	1656	1110	2355	1646	1966	2156	UCCCCCAGGUGUGAUUCUGAUU
chi-miR-362-5p	2149	2292	2467	883	1096	964	AAUCCUUGGAACCUAGGUGUGAGU
chi-miR-362-3p	27	38	55	42	30	29	AACACACCUAUUCAAGGAUUC
chi-miR-363-5p	11	6	16	1	7	5	CGGGUGGAUCACGAUGCAAUUU
chi-miR-363-3p	563	527	813	358	434	345	AAUUGCACGGUAUCCAUCUGCG
chi-miR-365-3p	2070	985	1742	2358	2874	2507	UAAUGCCCCUAAAAAUCCUUAU
chi-miR-369-5p	727	1125	929	687	648	858	AGAUCGACCGUGUUAUAUUCG
chi-miR-369-3p	8402	9473	9132	5735	7398	6927	AAUAAUACAUGGUUGAUCUUU
chi-miR-374a-5p	2850	2538	6205	3588	4942	3390	UUAUAAUACAACCUGAUAAGU
chi-miR-374a-3p	2272	1537	2933	1584	2518	1664	CUUAUCAGGUUGUAUUGUAAUU
chi-miR-374b-5p	15285	13580	26048	12663	15239	12148	AUAUAAUACAACCUGCUAAGUG
chi-miR-374b-3p	204	118	172	94	129	85	CUUAUCAGGUUGUAUUAUCAUU
chi-miR-376a	163	190	156	52	71	48	GUAGAUUCUCCUUCUAUGAGU
chi-miR-376b-5p	298	252	225	130	142	122	GGUGGAUAUUCCUUCUAUGUUU
chi-miR-376b-3p	10	18	12	9	12	11	AUCAUAGAGGAAAAUCCAU
chi-miR-376c-5p	298	252	225	130	142	122	GGUGGAUAUUCCUUCUAUGUUU
chi-miR-376c-3p	2063	1783	1649	878	1125	925	AACAUAGAGGAAAUUCCACGU
chi-miR-376d	173	191	129	80	70	84	AUCAUAGAGGAAAAUCCACAU
chi-miR-376e-5p	298	252	225	130	142	122	GGUGGAUAUUCCUUCUAUGUUU
chi-miR-376e-3p	1690	1298	1564	812	958	703	AACAUAGAGGAAAAUCCACAUU
chi-miR-377	40	52	22	32	25	37	AAUCACACAAAGGCAACUUUUG
chi-miR-378-5p	69	214	38	113	303	101	CUCCUGACUCCAGGUCCUGUGU
chi-miR-378-3p	3455	21050	3045	9780	21431	9936	ACUGGACUUGGAGUCAGAAGGC
chi-miR-379-5p	85822	151252	123845	81133	86425	109277	UGGUAGACUAUGGAACGUAGG
chi-miR-379-3p	2174	2503	2737	1670	1778	1857	UAUGUAACAUGGUCCACUAAC
chi-miR-380-5p	154	209	198	71	87	126	AUGGUUGACCACAGAACAUGCGC
chi-miR-380-3p	4291	4154	5489	1937	2246	1846	UAUGUAAUGUGGUCCACGUCU
chi-miR-381	3238	35853	1006	613	951	958	UAUACAAGGGCAAGCUCUCUGU
chi-miR-382-5p	7274	9730	7726	3857	4183	5466	GAAGUUGUUCGUGGUGGAUUCG
chi-miR-382-3p	8221	8554	10519	5914	7305	7538	AAUCAUUCACGGACAACACUU
chi-miR-383	504	158	436	50	70	27	AGAUCAGAAGGUGAUUGUGGCUU
chi-miR-3955-5p	618	1196	554	511	577	665	UUUGAUGGCUGAUCCUCUCACU
chi-miR-3958-5p	0	1	2	1	0	0	GGUCUGAGAUGUUCGAAAGG
chi-miR-3958-3p	26749	28571	25786	10179	11423	12996	AGAUAUUGCACGGUUGAUCUCU
chi-miR-3959-5p	9519	8513	10055	6405	8186	7533	GGUUGAUCAGAGAACAUACAUU
chi-miR-3959-3p	176	285	206	106	159	101	UGUAUGUCAACUGAUCCACAGU
chi-miR-409-5p	9709	10290	9917	3361	3988	4717	AGGUUACCCGAGCAACUUUGCAU
chi-miR-409-3p	23686	17517	20708	6202	6748	8726	GAAUGUUGCUCGGUGAACCCC
chi-miR-410-5p	8	12	2	3	1	3	CGCCACUUUGGGUACUUGAGGAG
chi-miR-410-3p	2421	2885	2447	1039	1095	1026	AAUAUAACACAGAUGGCCUGU
chi-miR-411a-5p	60219	78477	66716	55321	63397	68067	AUAGUAGACCGUAUAGCGUAC
chi-miR-411a-3p	4390	7784	5085	3178	3285	3838	UAUGUAACACGGUCCACUAAC
chi-miR-411b-5p	5029	3825	4610	1390	1578	1783	UGGUCGACCAUAAAACGUACGU
chi-miR-411b-3p	38	44	51	15	10	23	UAUGUCACAUGGUCCACUAAU
chi-miR-412-5p	3963	4150	3909	692	657	963	UGGUCGACCAGUUGGAAAGUAAU
chi-miR-412-3p	25	27	16	1	1	3	ACUUCACCUGGUCCACUAGCU
chi-miR-421-3p	615	505	530	154	209	205	AUCAACAGACAUUAAUUGGGCGC
chi-miR-423-5p	7941	4610	9782	4345	5431	5312	UGAGGGGCAGAGAGCGAGACUUU
chi-miR-423-3p	24560	17334	29978	11672	12544	13725	AGCUCGGUCUGAGGCCCCUCAGU
chi-miR-424-5p	1806	2582	2496	3589	4392	2943	CAGCAGCAAUUCAUGUUUUGA
chi-miR-424-3p	655	1112	533	533	530	581	CAAAACGUGAGGCGCUGCUAU
chi-miR-425-5p	64	102	81	87	89	97	AAUGACACGAUCACUCCCGUUGA
chi-miR-425-3p	39	33	43	33	42	40	CAUCGGGAAUGUCGUGUCCGCC
chi-miR-429	3354	1602	4946	1638	1950	1732	UAAUACUGUCUGGUAAUGCCG
chi-miR-432-5p	5191	8487	5493	2301	2476	2924	UCUUGGAGUAGGUCAUUGGGUGG
chi-miR-432-3p	31	50	19	7	6	11	ACUGGAUGGCUCCUCCAUGUCU
chi-miR-433	2227	3505	2094	550	512	585	AUCAUGAUGGGCUCCUCGGUGU
chi-miR-449a-5p	7	7	3	2	3	2	UGGCAGUGUAUUGUUAGCUGG
chi-miR-450-5p	3898	6978	3466	3166	3344	3008	UUUUGCGAUGUGUUCCUAAU
chi-miR-450-3p	2	4	2	5	8	3	AUUGGGAACAUUUUGCAU
chi-miR-451-5p	10	50	12	58	66	58	AAACCGUUACCAUUACUGA
chi-miR-451-3p	0	0	0	0	0	2	UUUAGUAAUGGUAACGGUUCU
chi-miR-454-5p	19	31	33	9	11	13	ACCCUAUCGAUAUUGUCUCUG
chi-miR-454-3p	1230	616	1215	337	474	397	UAGUGCAAUAUUGCUUAUAGGGU
chi-miR-455-5p	4621	3699	7376	2797	3482	3473	UAUGUGCCUUUGGACUACAUCG
chi-miR-455-3p	1491	1162	3779	1095	1462	1491	GCAGUCCAUGGGCAUAUACACU
chi-miR-483	424	643	485	168	164	185	CACUCCUCUCCUCCCGUCUUCU
chi-miR-485-5p	886	976	1144	517	498	767	AGAGGCUGGCCGUGAUGAAUUC
chi-miR-485-3p	490	614	579	147	108	139	AGUCAUACACGGCUCUCCUCUCU
chi-miR-487a-5p	0	1	0	0	1	2	AGCCUUUGGUACUUGAAGA
chi-miR-487a-3p	264	470	329	141	164	141	AAUCAUACAGGGACAUCCAGUU
chi-miR-487b-5p	2	2	1	1	1	3	CUAACCUUUGGUACUUGGAGA
chi-miR-487b-3p	4573	4691	3481	1973	2251	2489	AAUCGUACAGGGUCAUCCACUU
chi-miR-490	1772	1048	2926	1973	1940	1942	CAACCUGGAGGACUCCAUGCUGU
chi-miR-491-5p	16	13	42	15	33	32	AGUGGGGAACCCUUCCAUGAGG
chi-miR-491-3p	2	4	5	4	5	9	CUUAUGCAAGAUUCCCUUCUAC
chi-miR-493-5p	10934	13796	8038	4450	6279	6063	UUGUACAUGGUAGGCUUUCAUU
chi-miR-493-3p	6731	12565	7231	3526	4397	5262	UGAAGGUCUACUGUGUGCCAGG
chi-miR-494	36944	18242	24038	9383	12058	11784	UGAAACAUACACGGGAAACCUCU
chi-miR-495-3p	4668	8305	4214	2801	3145	3741	AAACAAACAUGGUGCACUUCUU
chi-miR-496-5p	1	7	4	4	3	4	GAGUCGGGUACUCGAAUGGA
chi-miR-496-3p	55	47	57	7	10	12	UGAGUAUUACAUGGCCAAUCU
chi-miR-497-5p	18	19	35	164	176	187	AGCAGCACACUGUGGUUUGUAC
chi-miR-499-5p	1661	4785	389	372	358	324	UUAAGACUUGCAGUGAUGUUU
chi-miR-499-3p	2	9	1	3	1	0	GAACAUCACAGCAAGUCUGUGC
chi-miR-500-5p	619	788	1012	343	457	432	UAAUCCUUGCUACCUGGGUGAGA
chi-miR-500-3p	1523	1769	2192	908	1216	1308	AUGCACCUGGGCAAGGAUUCU
chi-miR-502a	1	3	0	0	3	2	AUGCACCUGGACAAGGAUUC
chi-miR-502b-5p	134	206	137	39	36	46	UAAUUCUUGCUCCCCAGGUGAG
chi-miR-502b-3p	125	170	221	47	57	49	AUCCACCUGGGCAAGGAUUCUGAA
chi-miR-504	551	650	1097	166	146	152	AGACCCUGGUCUGCACUCUGU
chi-miR-505-3p	371	222	380	198	193	207	UCAACACUUGCUGGUUUCCUCU
chi-miR-532-5p	35043	49375	53228	17721	23653	22788	CAUGCCUUGAGUGUAGGACCGU
chi-miR-532-3p	623	1228	1214	495	476	506	CCUCCCACACCCAAGGCUUGC
chi-miR-542-5p	59	88	51	44	49	50	UCGGGGAUCAUCAUGUCACGAGA
chi-miR-542-3p	6822	17831	9762	8714	8692	7904	UGUGACAGAUUGAUAACUGA
chi-miR-543-5p	1	8	5	9	12	7	ACCUGUGGUGCUUAAGGAG
chi-miR-543-3p	2374	4859	1578	1140	1372	1803	AAACAUUCGCGGUGCACUUCU
chi-miR-544-5p	547	312	476	207	268	206	UCUUGUUAAAAGGCAGAUUCU
chi-miR-545-5p	3	1	1	4	4	0	CUCAGUAAAUGUUUAUUGGAU
chi-miR-545-3p	15	9	11	9	8	10	UCAACAAACAUUUAUUGUGUGC
chi-miR-582-5p	51	57	118	28	42	25	UACAGUUGUUCAACCAGUUACU
chi-miR-592	90	29	132	5	5	1	UUGUGUCAAUAUGCGAUGAUGU
chi-miR-628-5p	53	36	83	46	45	30	AUGCUGACAUAUUUACUAGAGGG
chi-miR-655	4225	6679	2876	1539	2112	1947	AUAAUACAUGGUUAACCUCUCU
chi-miR-656	365	326	336	143	140	132	AAUAUUAUACAGUCAACCUCU
chi-miR-660	12635	17461	18366	6029	8607	7775	UACCCAUUGCAUAUCGGAGCUGU
chi-miR-665	31	41	30	18	24	30	ACCAGUAGGCCGAGGCCCCU
chi-miR-671-5p	134	93	166	61	58	107	AGGAAGCCCUGGAGGGGCUGGAGG
chi-miR-671-3p	29	28	49	22	29	29	UCCGGUUCUCAGGGCUCCACC
chi-miR-7-5p	290821	76204	330095	26098	30260	36012	UGGAAGACUAGUGAUUUUGUUGUU
chi-miR-7-3p	89	58	177	78	109	72	AACAAAUCACAGUCUGCCAUA
chi-miR-708-5p	1403	847	1389	1445	1881	1229	AAGGAGCUUACAAUCUAGCUGGG
chi-miR-708-3p	1029	859	1277	2048	2474	2399	CAUCUAGACUGUGAGCUUCUAGA
chi-miR-758	2658	4832	2871	711	730	916	UUUGUGACCUGGUCCACUAACC
chi-miR-767	124	361	184	88	104	58	UGCACCAUGGUUGUCUGAGCAU
chi-miR-873-5p	4	9	6	16	15	12	UGCAGGAACUUGUGAGUCU
chi-miR-873-3p	2	4	2	1	0	0	GAGGCUGAUGAGUUCCCGGGAA
chi-miR-874-5p	8	8	9	1	12	7	CGGCCCCACGCACCAGGGUAAGA
chi-miR-874-3p	256	200	384	98	121	162	CUGCCCUGGCCCGAGGGACCGAC
chi-miR-876-5p	2	0	1	0	1	0	UGGAUUUCUUUGUGAAUCACC
chi-miR-876-3p	5	3	4	6	11	5	UGGUGGUUUACAAAGUAAUUC
chi-miR-877-5p	34	46	80	35	18	22	GUAGAGGAGAUGGCGCAGGGG
chi-miR-877-3p	8	8	7	4	2	1	UCCUCUUCUCCCUCCUCCCAGG
chi-miR-9-5p	20422	6447	22320	4064	4106	4503	UCUUUGGUUAUCUAGCUGUAUGA
chi-miR-9-3p	15	5	24	3	4	1	AUAAAGCUAGAUAACCGAAA
chi-miR-92a-5p	32	27	28	10	18	13	AGGUUGGGAUCAGUUGCAAUGCU
chi-miR-92a-3p	74044	44916	98112	33684	37640	36841	UAUUGCACUUGUCCCGGCCUGU
chi-miR-92b	67590	41503	90360	31028	34401	33681	UAUUGCACUUGUCCCGGCCUGU
chi-miR-93-5p	9883	5639	15008	6296	7042	5998	CAAAGUGCUGUUCGUGCAGGUAG
chi-miR-93-3p	61	50	79	43	42	48	ACUGCUGAGCCAGCACUUCCCGA
chi-miR-96	97	51	160	301	319	262	UUUGGCACUAGCACAUUUUUG
chi-miR-98-5p	8574	5840	8700	6605	8647	8970	UGAGGUAGUAAGUUGUAUUGUU
chi-miR-98-3p	9	8	6	6	7	10	CUAUACAACUUACUACUUUCCC
chi-miR-99a-5p	147029	142068	193588	186011	212673	228202	AACCCGUAGAUCCGAUCUUGU
chi-miR-99a-3p	389	208	404	332	460	451	CAAGCUCGCUUCUAUGGGUCUGU
chi-miR-99b-5p	51167	45471	65768	27064	29279	32484	CACCCGUAGAACCGACCUUGCG
chi-miR-99b-3p	226	315	361	161	168	171	CAAGCUCGUGUCUGUGGGUC
Novel_022293.1_12730	48	19	98	17	24	25	AAAAACCCGAAUGAACUUUUU
Novel_022293.1_13763	3	0	0	0	2	1	CACGCCUGCUCUCCUGGGACU
Novel_022293.1_14794	32	26	56	3	3	5	AAACCCUGAAUGAACUUUUUGC
Novel_022293.1_15261	14	8	9	5	15	2	AAACCCUGAACUAACUUUUUG
Novel_022293.1_20510	3	12	6	5	8	5	UGCUGCAAAGGCUGUUGGCACGU
Novel_022293.1_20801	8	5	15	4	6	9	UGUACUCUGGGACUCGGGUGUCA
Novel_022293.1_20878	0	0	3	1	0	0	UCAGUAACAAAGAUUCAUCCUUG
Novel_022293.1_22447	352	206	420	361	449	480	AUAAACCUGAACGAACUUUUUG
Novel_022293.1_33469	533	729	824	162	206	284	GAGAGAUCAGAGGCGCAGAGU
Novel_022293.1_38268	10	3	24	5	12	6	AAAAGUUCAUUUGGGUUUUUCU
Novel_022293.1_39073	45	59	99	45	58	65	AAAAACCCAAAUGAACUUUUUG
Novel_022293.1_42080	12	10	15	14	10	9	GUAAACCUGAAUGAACUUUUUG
Novel_022293.1_43444	1	0	3	0	0	0	GCGACCCAUACUUGGUUUCAG
Novel_022293.1_6918	3	0	0	0	2	0	AGAAUACCCAAACCACACACCA
Novel_022293.1_931	3	0	0	2	2	4	AAACCUGAGUGAACUUUUUGG
Novel_022294.1_53249	47	69	233	134	117	166	AAAACUGGAACGAACUUUUUGG
Novel_022294.1_57571	4	3	2	0	1	1	UGUACCAGAGGGCAAAUUCAGU
Novel_022294.1_60509	7	9	3	2	3	7	UGUGUGUGUGUGUGUGAGC
Novel_022294.1_61270	1208	5644	1066	396	524	963	GUGGACUUCCCUGGUAGCUCAGC
Novel_022294.1_64353	2	0	5	1	6	1	AGAAUCUGAAUGAACUUUUUGG
Novel_022294.1_66040	11	9	12	4	4	2	AAAACCUGAAUGAACUUUGUGG
Novel_022294.1_66267	0	0	3	1	1	0	AAAACCUGCACAAACUUUUUGA
Novel_022294.1_66377	26	9	31	10	19	12	GAAAUCUGAAUGAACUUUUUGA
Novel_022294.1_69759	15	27	33	21	25	28	AAAAACUCAGAUGAACUUUUU
Novel_022294.1_72295	1	3	5	0	3	1	AAAAGCCUGAAUGAACUUCUUG
Novel_022294.1_77928	0	0	5	0	0	1	GCGCGGGCUUGUGGGUGUGC
Novel_022294.1_80283	1	1	3	0	2	3	AAAACCUGGAUGAACUUAUUG
Novel_022294.1_81817	2	2	2	3	1	2	AAAACCUGAGUGAACUUUCU
Novel_022294.1_85995	2	1	4	1	3	1	GAAAUGGAGUGCUUGAGAACUGU
Novel_022294.1_86626	28	16	48	3	0	4	AAACCUUGAAUGAACUUUUUGG
Novel_022294.1_92764	574	477	592	455	459	579	AAAACCCGCAUGAACUUUUUGG
Novel_022294.1_93178	2	1	1	1	2	3	UCUGACCACCUGUCUCUCCGCAC
Novel_022294.1_93674	2	3	1	0	2	1	CCACGGCUGUCGUGUCCUGCAG
Novel_022294.1_98542	2	2	6	3	2	2	GAAAUCCGAACGAACUUUUUGG
Novel_022294.1_99434	5	2	2	0	2	3	UGGCUCUCGUGAUCCUCUCCCCA
Novel_022295.1_101798	0	2	1	0	2	3	CUGGAGGACUAAGAAGGCUGAGU
Novel_022295.1_105138	2	2	6	4	3	2	AAACCUGAACAAACUUUUUGGC
Novel_022295.1_105684	45	59	99	45	58	65	AAAAACCCAAAUGAACUUUUUG
Novel_022295.1_109056	2	4	9	3	2	6	AAAAACUUGAACGAACUUUGUG
Novel_022295.1_109596	7	6	6	4	1	2	AGGGGCUUCCCUGGUAGCUCAGAU
Novel_022295.1_110301	2	1	4	0	2	0	UGGUGAUGAUCUUAGAACUCUGU
Novel_022295.1_111759	574	477	592	455	459	579	AAAACCCGCAUGAACUUUUUGG
Novel_022295.1_112649	0	1	5	1	2	0	GGAAACCUCAAUGAACUUUUU
Novel_022295.1_112662	1	1	0	1	2	1	UGAAAAGUUGGUUUGGGUUUUU
Novel_022295.1_113492	11	8	4	1	2	3	CCUUGUUAAAAGGCAGAUUCU
Novel_022295.1_115020	3	0	0	0	0	0	AAACCCGAAUGAACCUUUUA
Novel_022295.1_116659	11	16	6	1	3	4	AAAAACCUGAAUGACACUUUUG
Novel_022295.1_118943	0	0	2	1	0	0	CAUGGUUUAGAGUUUCACUGAG
Novel_022295.1_124584	0	0	0	0	0	2	AUAGUUCAUUCAGGUUUUUCU
Novel_022295.1_127064	5	1	7	8	8	6	GGCCUGCACACGAGCAUCAGCG
Novel_022295.1_128524	0	2	0	1	2	2	UCCUAGGACAGCUGACCCCU
Novel_022295.1_129528	7	35	3	4	2	9	GCUACCAUCUGUGGGAUC
Novel_022295.1_130182	4	0	2	1	0	1	CUGUGGCCAGCGGGCGUGCUCCU
Novel_022295.1_132446	2	1	2	3	32	2	AAAAUUGGAAUGAACUUUUUGGC
Novel_022295.1_132498	10	6	4	1	2	3	AAAACCCUGAACAAACUUUUUG
Novel_022295.1_132737	2	3	1	3	4	2	AAAAGUUCAUUCGGGUUUUC
Novel_022295.1_133809	12	16	13	9	8	11	AAAAACCAGAAUGAACUUUUUG
Novel_022295.1_136708	25	8	58	7	11	5	AAAAGUUUGUUUGGGUUUUUCU
Novel_022295.1_138044	2	0	2	3	44	1	AAAAGUGGAAUGAACUUUUUGGC
Novel_022295.1_140908	5	0	1	2	3	1	UGGCCAAAAGGUUUGUUCAGAU
Novel_022295.1_141652	3	3	7	2	6	5	AAUGUUCUGUAUCUUGAUGUA
Novel_022295.1_99979	33	19	5	12	11	15	GAAAGUUUGUUUGGGUUUUUCU
Novel_022296.1_156169	1	1	0	0	0	0	CAAAAACCCAAUGAACUUUGG
Novel_022296.1_163061	15	8	13	6	3	7	AAACUCGUGUCUGAUUCGUUA
Novel_022296.1_163865	2	3	12	3	6	4	AAGACCCAAACGAACUUUUUGG
Novel_022296.1_166977	6	2	5	1	0	1	AGAGGUGGGCGUGCCGGCUCAGA
Novel_022296.1_167022	62	66	75	39	49	20	UCGCUCAGUCAUGUCUGACUCU
Novel_022296.1_167896	2	4	0	2	1	1	CAGUUGGUUGAAUCUGUAGACA
Novel_022296.1_168536	14	25	5	1	0	0	UCACUGGAGUUUUGUUUCAACAU
Novel_022296.1_170039	3	1	2	0	6	1	UCUAGGGCACGAGAGCUUCAGU
Novel_022296.1_172884	0	0	0	0	3	0	AUUCCAUCCCUCUAAGUCAUCA
Novel_022296.1_173282	4	4	4	3	0	3	UAGUCUGUGUAUGUGGCUUCUCU
Novel_022296.1_178732	8	9	8	4	8	5	AAAACCUGAACAAACCCUUUGG
Novel_022296.1_179027	0	4	3	1	0	3	UACUAGGUACUGAGGAUACAGC
Novel_022296.1_180852	15	8	13	6	3	7	AAACUCGUGUCUGAUUCGUUA
Novel_022296.1_182978	1	0	4	2	1	0	UGUUUAUUUGAAGUUUGGCUCU
Novel_022296.1_183863	7	10	17	6	6	9	CGGGGAAAGCAGGAGUGAGGGU
Novel_022296.1_184036	1	1	0	0	2	1	CAGGUCUCCCUGACGUGUGUGC
Novel_022296.1_184856	3	6	5	4	2	0	UACAAACCAAAAACAAAGCAGCU
Novel_022297.1_190328	4	4	6	0	1	0	UGGGUCUUAGGCUCUGAAGGCCA
Novel_022297.1_192692	19	12	22	10	7	11	AUCCCACUCCUGACACCAU
Novel_022297.1_194241	5	1	12	4	45	2	AAAACUGGAGUGAACUUUUUGGC
Novel_022297.1_196984	139	289	197	59	95	59	AAAAACUCAAACGAACUUUUGG
Novel_022297.1_198090	200	93	198	70	110	78	AAAAAUUUGUUCGGGUUUUUCU
Novel_022297.1_202529	2	2	9	3	4	6	CCUCAUGUGGAAUCUUUAGUUG
Novel_022297.1_202540	128	47	380	31	44	46	AAAAACCUGAACGAACUUUUUG
Novel_022297.1_202671	3	3	1	1	6	3	AAAAUCCGAACGAACUUUU
Novel_022297.1_202845	29	17	51	2	1	3	AAACUCUGAAUGAACUUUUUGG
Novel_022297.1_204495	0	0	29	0	4	0	AAGGGACCCGAACGAACUUUUU
Novel_022297.1_205069	75	116	129	159	158	209	AUGCGGAACCUGCGGAUACGG
Novel_022297.1_205341	1	1	10	3	7	6	AAAAGUUCAUUCAGGUUUUUCC
Novel_022297.1_208451	7	1	2	6	22	7	UUUCCUCUCUGCCCCAUAGGGU
Novel_022297.1_212251	3	0	3	0	0	0	AAAAAUUUGUUCGAGUUUUUCU
Novel_022297.1_213166	2	2	1	2	2	1	UAUGAAGUCCUUAAGGGGAGGG
Novel_022297.1_213280	98	114	157	116	150	136	AAAAGUUCGUUCGGGUUUUUC
Novel_022297.1_218340	16	15	15	10	11	7	AAAACCUGAACGAACUCUUUGG
Novel_022297.1_218424	2	1	2	2	4	4	UGGCCUCAGAACUGGACCCCACA
Novel_022297.1_219210	0	2	9	0	1	1	AAAAGCCCGAAUGAACUUUUUG
Novel_022297.1_220957	0	1	0	0	2	1	UCCCUCCUGAAGGCGUUUCUCUG
Novel_022297.1_222386	0	0	0	0	1	2	UCCUGUUGCUAUAGCCUCCUUG
Novel_022297.1_222948	10	12	16	4	3	3	AAAACCAGAACGAACUUUUUG
Novel_022297.1_224542	3	0	0	2	2	4	AAACCUGAGUGAACUUUUUGG
Novel_022297.1_224837	0	1	1	0	0	0	AAGUCUUCUCAGGUGGCGCUAGU
Novel_022297.1_226710	1	9	10	1	1	1	UUGAAAGGGAAUGACAGCAGGGU
Novel_022298.1_231200	4	1	2	0	0	0	UAAACGUGGAUGUACUUGCUUU
Novel_022298.1_232787	1	0	2	1	1	0	GAAAACCUGAGUGAACAUUUGG
Novel_022298.1_235494	2	1	4	2	1	0	AAACCUCGAAUGAACUUUUUGG
Novel_022298.1_243251	4	7	8	4	7	3	GGAAACCUCAAUGAACUUUUUG
Novel_022298.1_244635	10	12	16	4	3	3	AAAACCAGAACGAACUUUUUG
Novel_022298.1_245324	6	6	11	16	10	14	UAAAAGUUUGGUUGGGUUUUUC
Novel_022298.1_246590	0	0	4	0	2	1	UGUGGACACAUGGAUGCACAUG
Novel_022298.1_246758	0	0	3	0	0	0	ACAUCAGCCUGCUUGCCUUUGG
Novel_022298.1_246802	208	138	247	114	145	123	UCUGGUGCUUAGACUCUGUGCUU
Novel_022298.1_250402	1	7	2	2	1	1	UUGUAGACUCGCUCCGCGCGGC
Novel_022298.1_252902	189	631	123	25	35	81	GUGGACUUCCCUGGUAGCUC
Novel_022298.1_254464	30	17	36	12	13	11	AAAAGUUCGUUUGGGUUUUUCC
Novel_022298.1_256032	1	2	2	5	1	10	AAACCCGAACGAACUUUUUGGC
Novel_022298.1_256236	1	3	8	1	2	4	AUCGAGAACAGGAAUGAAUGCU
Novel_022298.1_258734	241	279	289	225	289	273	AAAAUCCGAACGAACUUUUUGG
Novel_022298.1_261872	5	5	4	5	4	5	AAAAGUUCGUUUGGGUUUUC
Novel_022298.1_262622	702	619	608	236	292	270	UUCAACGGGUAUUUAUUGAGC
Novel_022299.1_264805	21	25	40	6	7	11	UCCCCAUCACAAUGGACUGUGC
Novel_022299.1_265657	3	0	2	7	2	2	UGACCUCUGACCUUUGCCUCCCA
Novel_022299.1_266511	1	2	0	2	4	2	UGACUGUCGCACUGCCCUCCGCA
Novel_022299.1_267345	2	1	0	2	1	2	UCCAAUCGAACUUUUUGGCCAGC
Novel_022299.1_270728	0	0	2	1	0	1	AUGCUGGGAGCUGUAGUCCCUACA
Novel_022299.1_275956	34	19	51	23	63	50	AAAAACCUGAAUGAACCUUUUG
Novel_022299.1_276525	0	0	2	2	3	4	UGGCUGUACAACUGGUUCAUUGA
Novel_022299.1_276577	0	7	0	0	0	0	UGGCCUCCGUGGGCCUCUCUGC
Novel_022299.1_281432	0	0	1	0	0	1	UAGAGAAAGAGGGAAAGAUACU
Novel_022299.1_282609	7	7	16	5	8	3	UAAGUGUGUGUGUGUGAGUGUGU
Novel_022299.1_291962	2	3	5	4	4	4	CUCACACACACCCUCCCCUGCAGU
Novel_022299.1_292021	2	1	1	0	1	0	AGCGGAAGUGGCCUCUCGGCAGCU
Novel_022299.1_294806	16	9	27	3	3	2	AAAACCCUGAAUGGACUUUUUG
Novel_022299.1_295048	2	3	3	0	2	0	AAAGGUUCAUUCAGGUUUUUC
Novel_022299.1_297714	0	0	3	1	0	0	UCAGCCACUUGUAAGCUCAUCUC
Novel_022299.1_301932	2	0	6	0	0	2	UCAGCCGGAUGUGAGUGGAGA
Novel_022300.1_303872	3	19	33	10	6	15	GAAAAGUUCGUUUGGGUUUUCC
Novel_022300.1_305442	1967	801	4294	523	410	524	AGGCAAGAUGCUGGCAUAGCUGU
Novel_022300.1_306082	0	0	0	3	0	6	AAAAACCCUAACGAACUUUUUG
Novel_022300.1_308610	1	0	2	1	1	2	UAUGCCGGCUAACCAUAGCUUA
Novel_022300.1_308833	1	9	2	5	8	1	ACUGGACAUGGAGUCAGAGG
Novel_022300.1_309938	5	9	10	8	14	6	GAAAAGUUCGUUCAGGUUUUU
Novel_022300.1_311484	46	42	24	13	14	10	AAAGGUUCAUUUGUGUUUUUCU
Novel_022300.1_313167	26	7	70	4	5	8	AAAAACCUGAACGAACUUUUU
Novel_022300.1_315046	4	5	6	7	11	7	UGAAAAGUUCGUUCUGGUUUUU
Novel_022300.1_315332	4	1	0	1	0	3	AAAAAGUUGAUUUAGGUUUUUC
Novel_022300.1_319561	14	11	32	13	11	16	AAAAGCUGAGUGAACUUUUUGG
Novel_022300.1_319859	1	0	5	2	6	1	AAGGAGCUCACAGUCUAU
Novel_022300.1_323707	31	12	22	15	27	26	AAUAAGUUCGUUUGGGUUUUUC
Novel_022300.1_323918	8	10	7	4	8	5	AAAACCUGAGCAAACUCUUUGG
Novel_022300.1_324312	12	3	14	5	10	5	AAAAGUUCGUUUGGGUUUUGCU
Novel_022300.1_324865	0	2	2	2	4	2	AAAGCCAAACGAACUUUCUGGC
Novel_022300.1_326031	9	17	15	14	12	18	AAAACCCAAACGAACUUUUUGG
Novel_022300.1_328923	50	50	34	51	38	89	CCAGCUACUCGGGAGGCUGAGGCU
Novel_022300.1_330868	15	8	24	6	11	4	AAAGCCUGAAUAAACUUUUUGA
Novel_022300.1_331315	17	14	30	6	15	24	UGAAAAGUUCGUUUGGGUUUUU
Novel_022300.1_335771	473	459	715	552	521	641	UAUUGCACAUUACUAAGUUGCA
Novel_022300.1_335809	46	47	60	38	44	37	UGUUUGACAUGAGAGCUUCCAGA
Novel_022300.1_337680	3	3	3	0	5	2	AAAAAGUUCAUUUGGGUUUUCU
Novel_022301.1_341736	7	13	19	11	13	20	UUUAAGUACACGAUGAACUGCA
Novel_022301.1_345104	3	1	4	0	1	0	UGAGUUAAAGGAAAAGGAAAGU
Novel_022301.1_347861	2	0	6	0	2	0	AAAAAACCAAGUGAACUUUUUG
Novel_022301.1_349421	2	3	1	0	4	3	AAAUCCUGGAUGAACUUUUUGG
Novel_022301.1_349982	12	13	12	8	15	11	UGCGGGAUCUUUGGUUGUGU
Novel_022301.1_352412	3	3	3	1	3	0	AGACUGGCUGAGUGGUGAACUGC
Novel_022301.1_352414	3	3	3	1	3	0	AGACUGGCUGAGUGGUGAACUGC
Novel_022301.1_352875	10	12	16	4	3	3	AAAACCAGAACGAACUUUUUG
Novel_022301.1_356112	9	8	11	14	3	5	AAACCUGAAUGAACUUUUUGGC
Novel_022301.1_360774	88	75	160	36	51	56	UGGUGCUCCCUGGAGCUGAGC
Novel_022301.1_362472	18	18	31	23	13	11	GAAAACCUGAAUGAACUUUUG
Novel_022301.1_366411	2	7	5	2	4	4	UUCUUGCCUGGAGAAUUCCAUGGA
Novel_022301.1_366668	0	0	0	6	19	14	AAGAACCUGAGCGAACUUUUGG
Novel_022302.1_372237	1	4	0	2	0	1	AAUGUACUUGUGGAGUUGGA
Novel_022302.1_372247	0	1	2	1	0	1	UAAUUGGAACCAGUCUGCAGA
Novel_022302.1_372634	5	2	2	40	63	66	AGUUGUAGACUGAAUUUCAAGU
Novel_022302.1_372704	27	39	68	31	36	44	CCCAGGGAUGUAGCUCCUAGUGC
Novel_022302.1_372839	0	2	0	1	2	6	AUAAGACGAGCAAAAAGCUUGU
Novel_022302.1_373928	19	11	5	6	4	9	UUUGAUGGCUGUUCCUCUCACUGCU
Novel_022302.1_375428	4	1	5	0	1	3	UAGUCUCCUGUUGUCACUGGUCU
Novel_022302.1_376121	15	20	25	18	14	11	GAAACCUGAAUGAACUUUUUGG
Novel_022302.1_376781	0	1	1	3	1	3	ACCUGAAUGAACUUUUUGGCCA
Novel_022302.1_377879	3	2	10	0	2	1	ACAAGCCUGAAUGAACUUUUUG
Novel_022302.1_377965	6	1	0	2	5	1	AAACCCGUAUGAACUUUUUGA
Novel_022302.1_379970	14	15	21	9	17	9	AAAAACCUGAACAAACUUUUGG
Novel_022302.1_381763	1	6	2	1	1	0	AAAACUCAAGCGAACUUUUUGG
Novel_022302.1_382596	26	21	30	28	42	27	AAAAGUUCGUUCGGGUUUUU
Novel_022302.1_385749	0	2	1	1	2	1	ACAUCUCAGUCACUUUCUGUU
Novel_022302.1_386104	11	1	8	3	7	4	AGCUGGCGAGCUGCAACUACU
Novel_022302.1_387800	0	0	2	0	0	0	GAACAUAUUUUAGAAGACUUGG
Novel_022302.1_389730	11	5	10	3	7	6	AACAGUCUGUUCAGGUUUUCCU
Novel_022302.1_391751	39	57	41	39	29	56	ACCGCCUUUGUGUUGCCCAUUCACU
Novel_022302.1_391911	5220	4350	6064	4663	6416	5322	UGAAAAGUUCGUUCGGGUUUUU
Novel_022302.1_393543	216	113	228	78	129	96	AAAAAUUUGUUCGGGUUUUUCU
Novel_022302.1_395546	3	5	1	0	5	5	AAAAACCUGCAUGAACUUUUUGG
Novel_022302.1_396688	27	14	48	2	0	2	AAGCCCUGAAUGAACUUUUUGG
Novel_022302.1_401492	4	3	8	6	7	1	AAACCCAAAUGAACUUGUUGGC
Novel_022302.1_402616	12	6	10	2	1	2	UGUCAAGGUGGAGGGGUCUGU
Novel_022302.1_406342	4	0	3	3	2	2	ACUCAAAUGAACUUUUUGGCC
Novel_022302.1_406421	243	175	591	141	183	175	AAAAACCUGAAUGAACUUUUUG
Novel_022302.1_409904	2	18	0	0	23	27	UACCGUGAGCCUUACCGUGAGC
Novel_022303.1_425654	0	1	0	1	0	0	UACGGAGGGGAGCCAGGGAGCACU
Novel_022303.1_426075	27	23	38	15	35	17	AAAGGCCUGAAUGAACUUUUUG
Novel_022303.1_426541	0	0	2	0	0	1	AAGCCACCAGAGCUCUGUCCUCA
Novel_022303.1_426898	21131	19088	33053	21645	24574	24628	AACAUUCAACGCUGUCGGUGAGU
Novel_022303.1_429513	18	18	20	17	53	17	AAAACUAGAAUGAACUUUUUGGC
Novel_022303.1_430161	23	17	30	21	25	13	AAAACCUGAACGAACUUUUUG
Novel_022303.1_431088	1	7	9	2	5	4	CUCUACAGCGCCUUGUCCAUGC
Novel_022303.1_433594	3	6	4	4	9	11	AGGCCAAAGCAAACGACUGUGC
Novel_022303.1_438563	16	16	13	9	6	0	UAAUCUCAGCUGGCAACUGUGA
Novel_022303.1_438744	1	0	7	1	6	2	GACCCGAACGAACUUUUUGGC
Novel_022303.1_439845	6	2	6	6	4	2	AAACCUGAACAAACUUUUUGGC
Novel_022303.1_439909	9	0	15	4	8	3	AAAAGUUCGUUUGGGCUUUUCU
Novel_022303.1_440360	11	9	13	4	3	4	UAGCGGAGAUUGCCAAAGUAGA
Novel_022303.1_441553	8	9	20	19	20	13	GUUUCCGGUCGCUGUGCUCUCG
Novel_022303.1_442057	0	1	2	0	1	2	AAGGGAAAUUAGCUGACUGAAACU
Novel_022303.1_443112	48	19	98	17	24	25	AAAAACCCGAAUGAACUUUUU
Novel_022303.1_443284	3	3	8	0	2	3	AAAAACCCAGUGAACUUUUUGG
Novel_022303.1_446289	10	20	6	0	0	1	UACAGUGACCAGGUGACGACGG
Novel_022303.1_447700	1	0	0	1	0	1	UUCAUCUGUCUGUGGACACAAUU
Novel_022303.1_449968	2	4	3	1	2	2	CUCAUGGCCCUGCUCUGUCCUGU
Novel_022304.1_451755	0	0	2	0	2	0	AAAACCUGGACAAACUUUUUGG
Novel_022304.1_451798	2	3	6	3	8	1	AAAAACCCUAACGAACUUCUUG
Novel_022304.1_452303	99	12	352	1	5	4	GAAAACCUGAAGGAACUUUUUG
Novel_022304.1_452581	0	3	29	2	12	20	GAAAACCAAAACGAACUUUAUG
Novel_022304.1_452697	3	6	7	4	5	6	AAGAACCUGAACGAACCUUUUG
Novel_022304.1_453500	12	11	22	8	4	9	UGCUUCAGUCAUAUCCAACUCU
Novel_022304.1_456551	15	11	33	13	10	15	AAAAACUGAGUGAACUUUUUGG
Novel_022304.1_457709	14	4	11	13	12	11	AAAAACCUGAAUGAACUCUUUU
Novel_022304.1_458731	94	12	326	1	4	4	AAAGACCUGAAGGAACUUUUUG
Novel_022304.1_458927	7	3	6	12	4	7	AAAAUCUGAAUGAACUCUUUGGU
Novel_022304.1_462201	0	3	7	5	1	1	AAGGCCUGAACGAACUUUUUGG
Novel_022304.1_462328	19	14	25	3	5	8	ACUUUCCCGGGACUUGGAGCGC
Novel_022304.1_463905	6	3	19	8	18	8	AAUGGAUUACUUCUGAUUGCUGCU
Novel_022304.1_464121	89	66	136	52	60	47	AAAAACCUGAGCAAACUUUUUG
Novel_022304.1_464168	2	3	6	3	8	1	AAAAACCCUAACGAACUUCUUG
Novel_022304.1_464656	30	17	36	12	13	11	AAAAGUUCGUUUGGGUUUUUCC
Novel_022304.1_465251	0	1	1	0	1	3	AUUCUUUUGUGUAUUGUGGG
Novel_022304.1_465484	377	365	516	284	345	224	UGUUGUACUUUUUUUUUUGUUC
Novel_022304.1_468503	16	14	24	23	23	17	GAAAGGUUCAUUUGGGUUUUU
Novel_022304.1_468733	0	2	0	0	0	0	CUAGCUCUUCUGAGAUGUGCCUUUA
Novel_022304.1_468951	3	3	4	1	0	2	UUGCUUAGUCAUGUCCCACUCU
Novel_022304.1_472934	26	3	72	0	1	1	AAAAACCCUAAUGAACUUUUG
Novel_022305.1_476748	7	0	11	4	8	2	AAAAGUUCGUUUGGGUAUUUCU
Novel_022305.1_478018	18	13	35	11	16	13	AAAACUUGAAUGAACUUUCUGG
Novel_022305.1_479421	76	48	94	39	59	51	AAAACCUGAAUGAACUUUUUGA
Novel_022305.1_479710	10	10	11	6	7	8	UUCUCUGUUCAUGUGGACGUGU
Novel_022305.1_480628	21	12	31	13	49	42	AAAAACCUGAAUGAACCUUUUG
Novel_022305.1_481491	3	4	2	0	1	6	ACUGGAACGAACUUUUUGGCCA
Novel_022305.1_482801	5	0	0	1	4	0	AAAGCCGAAUGAACUUUUUGA
Novel_022305.1_483398	1	0	1	2	0	0	CUUGCUGGAUGACCUCCCUGC
Novel_022305.1_484209	7	1	8	1	3	1	UCUGGGAACCUGAUUCUCUCCAC
Novel_022305.1_486342	31	71	61	18	27	32	UGCCAAGCCCACGUUCAAAGG
Novel_022305.1_487695	0	0	5	0	0	1	GCGCGGGCUUGUGGGUGUGC
Novel_022305.1_490608	0	0	0	5	4	5	GUCCAGUUUUCCCAGGAG
Novel_022305.1_493445	0	0	1	1	0	0	CCCUGGGUCAGGAAGAUCCCCUGGA
Novel_022305.1_494186	4	1	2	0	0	0	UGGAGAUCCAGUGCUCGCCCGAC
Novel_022305.1_499615	58	47	88	52	50	54	AAAGCCUGAAUGAACUUUUUGG
Novel_022305.1_499931	1	3	2	1	0	2	UCAGACUCGCAACAAAGAAUGC
Novel_022305.1_500657	2	2	0	1	2	0	GAAAAGGUCGUUCGGGUUUUU
Novel_022305.1_500974	4	5	1	0	6	2	AGGAACAUGGACUCUGGGCCCAG
Novel_022305.1_501478	3	4	0	0	4	4	AAAAACUGGAUGAACUUUUUGG
Novel_022305.1_503930	25	8	58	7	11	5	AAAAGUUUGUUUGGGUUUUUCU
Novel_022306.1_506491	6	6	15	3	5	6	AAAAAGUUUGUUCGGGUUUUU
Novel_022306.1_508795	2	0	4	3	43	1	AAAACUGGAAAGAACUUUUUGGC
Novel_022306.1_510075	7	7	11	4	14	13	AAAAACCUAGAUGAACUUUUU
Novel_022306.1_511053	10	6	4	1	2	3	AAAACCCUGAACAAACUUUUUG
Novel_022306.1_513037	6	4	11	6	11	8	CCUGUGUGCCUAGAGCCUGUGC
Novel_022306.1_516607	2	3	4	0	6	3	AAAACCUGGAAGAACUUUUUGG
Novel_022306.1_519239	2	1	3	0	1	1	CUUCCAGUUAAUAGCUCUGUU
Novel_022306.1_519663	1	3	0	1	0	0	UCUCCUAAGGGUUAUUGUGACU
Novel_022306.1_520092	27	3	71	0	1	1	AAAAACCCGAAUGAAUUUUUG
Novel_022306.1_521395	3	3	4	0	1	0	AAAAGGUCGUUUGGGUUUUUCA
Novel_022306.1_522868	9	2	26	10	12	12	AAAAGUUUGUUCGGGUUUUUCU
Novel_022306.1_524648	5	1	0	2	7	2	UCAAGGUCCGCUGUGAACACGG
Novel_022306.1_529021	2	3	10	2	1	1	AAACCCAAAUGAACUUCUUUGC
Novel_022306.1_529528	5	6	2	4	9	6	AAAGCCCAAGUGAACUUUUUG
Novel_022307.1_535503	5	4	7	5	2	8	AAUUUUGGUUAUGUGUUUUGC
Novel_022307.1_537537	0	4	5	1	1	0	AAAAGCAUGAAUGAACUUUUUG
Novel_022307.1_537722	2	2	1	1	2	3	AAAACUUGAAUGAACUUCUUGG
Novel_022307.1_537898	1	6	5	0	0	0	CGGAGCAUUUUGAACUCAGCUGCU
Novel_022307.1_543805	36	18	59	26	22	29	AAAACCUGAGUGAACUUUUUGG
Novel_022307.1_546467	38	6	25	11	5	2	UUUCCUCAUAUUCAUUCAGGAGUGU
Novel_022307.1_546970	5	2	3	1	6	3	UGGGCUUGGGGAGCCUGGGACU
Novel_022307.1_551405	4	2	3	4	1	1	GAAAGUGUAAGGCAAGGUCUGGUU
Novel_022307.1_551506	37	19	59	27	22	29	AAAACCUGAGUGAACUUUUUGG
Novel_022307.1_551841	1	2	6	2	0	3	UGCUCUUAGAUGUAGAAAUACU
Novel_022307.1_552644	3	1	2	3	2	1	AAAAGUUUGUUCAGGUUUUUCU
Novel_022307.1_552926	1	0	0	3	5	5	AUUUAUAUGAAGAACUCUAAG
Novel_022307.1_555229	0	0	2	0	0	0	GAACAUAUUUUAGAAGACUUGG
Novel_022307.1_555667	1	0	0	2	1	0	CUCUUUCGUCUAGGCCGCCGACA
Novel_022307.1_558936	3	5	3	0	6	6	AAAAGUUCAUUCAGGUUUUUCU
Novel_022307.1_560252	93	15	325	1	7	7	AAAAACCUGGAGGAACUUUUUG
Novel_022307.1_560618	3	3	0	0	3	2	AAAAACCAGAACGAACUUUGUG
Novel_022308.1_563352	34	41	66	63	54	142	UGAAAAGCAGACUGAUGG
Novel_022308.1_563745	4	1	12	3	1	1	CACAUGGAGUUGCUGUUACAAU
Novel_022308.1_565492	0	0	1	1	2	2	UGUGGAGCUGAAUUUAUUUCA
Novel_022308.1_566371	0	1	8	0	1	0	UUCACAAAGUCCAUACACUUCAC
Novel_022308.1_568102	15	11	16	5	13	6	UACUUGUUAGAUGUUGAAUAGA
Novel_022308.1_569720	0	1	0	0	2	0	CAGCACUGUCCGGUAAGAUGU
Novel_022308.1_571569	132	76	276	88	111	151	UCACUGUAUAGUUACCCUCUUU
Novel_022308.1_572504	5	2	0	1	0	2	AAAACCCAAUGAACUUUUUGGC
Novel_022308.1_574143	45	59	99	45	58	65	AAAAACCCAAAUGAACUUUUUG
Novel_022308.1_577184	660	303	3754	118	124	98	AAAAAACCGAGUGAACUUUUUG
Novel_022308.1_577204	2	5	45	3	1	7	AAAACUUGAGCGAACUUUUUGG
Novel_022308.1_578115	9	2	1	2	1	4	UGGGCCCAGAGCCGUAGACUAU
Novel_022308.1_580045	77	85	69	112	123	139	AAAACUCUGAAUGAACUUUAUG
Novel_022308.1_581193	79	100	70	12	10	14	UUCUUGACUGCUCACCUGGGCU
Novel_022308.1_581539	14	7	8	3	11	9	UCUAGUGGAUAAGAAUCUGCCU
Novel_022308.1_581540	14	7	8	3	11	9	UCUAGUGGAUAAGAAUCUGCCU
Novel_022308.1_583842	3	1	5	1	1	0	UGGAAUCCUGGGAGCCAGGCUGA
Novel_022308.1_584910	0	0	1	0	1	2	UGCGUUCAUCUCUCUGUGGACA
Novel_022308.1_585380	132	76	276	88	111	151	UCACUGUAUAGUUACCCUCUUU
Novel_022308.1_585632	17	1	33	2	7	18	UUUCUUUGAGCUUCUUUCUUUC
Novel_022308.1_586651	57	58	70	33	41	17	UCGCUCAUUCAUGUCUGGCUCU
Novel_022308.1_587455	76465	46703	80461	126205	123727	141020	UCCUUCAUUCCACCGGAGUCUGU
Novel_022308.1_587963	21131	19088	33053	21645	24574	24628	AACAUUCAACGCUGUCGGUGAGU
Novel_022309.1_588642	17	8	11	6	8	10	AUUGGGCAUGAUUGAAGCGACU
Novel_022309.1_589595	3	1	3	4	5	3	AAAAACCCGAAGGAACCUUUUG
Novel_022309.1_590000	5	0	0	1	0	1	GAAGGUUUGUUUGGGUUUUUCC
Novel_022309.1_590026	226	101	208	99	106	104	AAUUUGUUCGGGUUUUUCUGU
Novel_022309.1_590672	31	12	22	15	27	26	AAUAAGUUCGUUUGGGUUUUUC
Novel_022309.1_591255	2	3	2	0	1	0	CAGAUGUGGAACCUGUGGGUAU
Novel_022309.1_597695	239	75	311	126	187	226	AAAAUCUGAAUGAACUUUUUGG
Novel_022309.1_597704	3	6	15	3	7	5	GAUGAGGCUCAGCGAGCCCUGG
Novel_022309.1_601278	3	3	8	0	2	3	AAAAACCCAGUGAACUUUUUGG
Novel_022309.1_602087	1	1	6	8	1	8	AAAAACCCGAACAAACUUUUUG
Novel_022309.1_604857	4	6	10	5	10	6	AAAAACCCAGAUGAACUGUUU
Novel_022309.1_606382	0	7	2	0	2	0	AGCUAGGAAUAAUGGAAUG
Novel_022309.1_607757	960	1409	1883	1686	1732	1544	UCUCUGUCCUCCAGGAGCUCAC
Novel_022309.1_608951	11	4	9	4	3	3	AACAGGUUCGUUUGGGUUUUUCU
Novel_022309.1_608965	2	3	12	3	6	4	GAUGAGGCUCAGCGAGCCCUGG
Novel_022309.1_609069	7	8	3	2	3	7	UGAGUGUGUGGGUGUGAGC
Novel_022309.1_609906	0	0	0	2	0	0	GUGGUGCCAGCUCUGAGCAGA
Novel_022310.1_615356	0	0	1	0	0	1	CGGCGACAGAUCGAACCGGAGUCG
Novel_022310.1_615859	1	2	10	2	9	6	AAAAGUUCAUUCAGGUUUUUCC
Novel_022310.1_616584	125	75	180	44	51	33	AGCUGGUGUUGUGAAUCAGGCCG
Novel_022310.1_616649	6	11	3	7	12	7	UCAGCACCAUCCUUCCCUGGCA
Novel_022310.1_617010	2	3	2	1	2	5	UCUGCCACCCCAUGGACUG
Novel_022310.1_620516	95	125	169	102	104	108	AAAACCUGAAUGAACUUUUUGG
Novel_022310.1_620601	91	112	141	111	140	133	AAAAGUUCGUUCGGGUUUUUC
Novel_022310.1_621765	2	2	4	1	3	5	AUGUUUAUUGGAGCACCUGUAU
Novel_022310.1_622641	1	2	2	1	1	2	UCUCUUCCCUUGCCCCCCAAGA
Novel_022310.1_623092	593	569	881	370	517	461	UGAGACCUCCGGGUUCUGAGCU
Novel_022310.1_624866	11	0	0	0	0	0	UACUCAAACUGUGGGGGCACU
Novel_022310.1_625956	4	2	2	6	3	4	GAAAACUCUGAAUGAACUUU
Novel_022310.1_626030	28	28	49	24	49	34	UCUCUGUCUUCAAUCCUGUAGU
Novel_022310.1_626857	9	6	1	9	6	4	UCAGAGCUGUGGUUCAAAAGCU
Novel_022310.1_629181	1	1	3	4	4	2	AAAAGUUCGUUCGGGUUUUA
Novel_022310.1_629632	10	8	9	3	3	4	GGGGUACCACUGUAGGCCAGGCUCU
Novel_022310.1_629720	2	1	2	0	0	0	UUGCUGUGGUUUCCGUGUUGG
Novel_022310.1_632144	21	8	7	8	5	11	CAGCAAAUCCGGAUUCCUCCAU
Novel_022310.1_632200	3	6	6	2	3	2	UCCUCACUGUCUCUGCUCUGCAG
Novel_022310.1_634525	15	55	39	54	27	40	AAAAGCAGACUGAUGGGG
Novel_022310.1_634882	1	1	1	0	0	0	ACUCCUUACCCCUGGCCGUC
Novel_022310.1_635795	2	4	11	10	5	4	CCCUGGGUGGGAACACUGGAGU
Novel_022311.1_643709	4	6	11	4	3	3	AAAAGCCUGAAUGAACUCUUUG
Novel_022311.1_644517	25	12	55	31	26	29	UAAUUUUUGCAAGGCUUUUCC
Novel_022311.1_645360	0	0	0	0	0	1	CAAGUCUCUUGCUUUCUUCCUU
Novel_022311.1_646576	1	1	1	1	1	1	AGGGGCCUCCGUGGAAACCUGG
Novel_022311.1_648289	48	42	57	27	24	29	GAAAACCUGAACAAACUUUGUG
Novel_022311.1_651719	57	48	90	12	13	17	UGGAGGCCUGGAAACUGUAGGGU
Novel_022311.1_654751	310	108	154	138	151	143	GAGGGUUUGGGUUUGGUCGUGGGA
Novel_022311.1_657158	8	2	6	2	5	1	AAUAUUUGCAAGGUAGGAUGUCU
Novel_022311.1_657791	1	3	2	1	0	0	UCUGGUGUGGAGUAGACAGG
Novel_022311.1_659604	13	16	22	6	9	16	UGACACCUCGGGCUUCUUGCAC
Novel_022311.1_660108	19	7	34	21	16	18	UAAUUUUUGCAAGGCUUUUCC
Novel_022311.1_661317	10	112	13	75	85	57	ACUGGACUUGGAGUCAGA
Novel_022311.1_663354	1	3	1	1	0	1	UUCUCUGACCUCUUCCUCCCCAG
Novel_022311.1_663896	6	1	1	3	2	2	UUUCUGGCUCUUCUGCUCCUUGC
Novel_022311.1_664692	0	3	1	2	2	1	UUGCUCCCUCCACACUUCCAG
Novel_022311.1_665946	13	9	8	5	7	4	UCUGCCUGGCUCUGUCCCCAGU
Novel_022311.1_665960	30	19	37	13	16	13	AAAACCAGAACGAACUUUUUGU
Novel_022312.1_669763	8	4	17	10	13	8	AAAAGUUCGUUUGGGUUUUCCU
Novel_022312.1_681013	44	27	37	21	35	12	AAAACCUGAACAAACUUUUUG
Novel_022312.1_682907	748	747	986	918	1205	1002	GAAAAGUUCGUUCGGGUUUUU
Novel_022312.1_682940	1	0	3	1	1	5	AAAAUCUGAAUGAACUUGUUGG
Novel_022312.1_686267	200	93	198	70	110	78	AAAAAUUUGUUCGGGUUUUUCU
Novel_022312.1_688362	15	1	3	0	1	0	AAAAACCCGACUGAACUUUUUG
Novel_022312.1_688562	2	3	4	0	6	3	AAAACCUGGAAGAACUUUUUGG
Novel_022313.1_692596	4	3	2	1	2	1	UUUCCCGGCCAGUGCACCA
Novel_022313.1_693680	22	93	20	60	112	73	CUGGACUUGGGGUCAGAAGGC
Novel_022313.1_696443	2	2	5	0	1	0	UCAGAUGAACUCGUUGGCUGACC
Novel_022313.1_697215	6	5	3	7	1	4	UGGGUCACAGAAGAGGGUCUGG
Novel_022313.1_697888	84	113	136	109	142	135	AAAAGUUCGUUCGGGUUUUUC
Novel_022313.1_698416	6	5	4	4	4	3	CAGUUUGCUCGGGCUUUUCUGU
Novel_022313.1_699105	13278	15513	13848	4184	4603	7034	GCCUGCUGGGGUGGAACCUGGU
Novel_022313.1_699915	6044	10938	4275	2475	2934	3185	UAUGUGGGACGGUAAACCGCUU
Novel_022313.1_699946	4	2	1	3	1	1	GGGAUGGUAGACCGGUGACGUGCA
Novel_022313.1_699985	8	12	1	7	6	8	UGUCUGCUGACCAUCACCUUUAG
Novel_022313.1_700007	234	157	150	48	105	116	AAUCAUACAAGGACAAUUUCUUU
Novel_022313.1_700037	14	18	25	10	15	15	UGUCACUCGGCCCACUACCCA
Novel_022313.1_700043	113	125	154	31	40	35	CCCAAUACACGGUCGAUCUCU
Novel_022313.1_700064	955	734	725	177	237	269	AAAGGAUUCUGCUGUCGGUCCCACU
Novel_022313.1_700068	310	404	390	96	93	150	CUCGGAGAGUGGAGCUGUGGGUGU
Novel_022313.1_702023	5	2	12	2	2	4	UUAUCACUCCAGGACCAAAAAGA
Novel_022313.1_703632	6	7	10	4	12	8	AAAAACCCGGAUGAACUUUUU
Novel_022313.1_703654	11	8	1	2	3	4	GAAAGUUUGUUUGGGUUUUUC
Novel_022313.1_703862	29	10	23	13	11	17	AAAAUCCGAGUGAACUUUUUGG
Novel_022313.1_706794	5	3	4	9	8	12	UUGGAGGCAUGUCCUUCUCUGCA
Novel_022313.1_706863	2	3	1	1	0	3	AGUCAGAAUCUCUUGGACAAGG
Novel_022313.1_710968	27	14	48	2	0	2	AAGCCCUGAAUGAACUUUUUGG
Novel_022313.1_711129	85	42	65	18	23	22	CAUCUGGUUGGUAUGUUUUGCU
Novel_022313.1_711292	3	5	3	3	3	6	AAAAAUCCAAACGAACUCUUUG
Novel_022313.1_711628	30	38	45	17	17	18	AAAACCGACAUGAACUUUUUGG
Novel_022313.1_712144	1487	1276	1307	658	561	735	UCACUGGGCAUCCUCUGCUUUA
Novel_022313.1_712172	13	66	19	19	13	22	UAUGUGGGACGGUAAACC
Novel_022314.1_716102	2	0	2	4	2	2	CCAGGAGUGUCUUUGGAUUGUC
Novel_022314.1_717244	447	201	506	114	122	104	AGCUGGUGUUGUGAAUCAGGCCGU
Novel_022314.1_717943	8	7	10	5	10	6	GGAAAUCUGAAUGAACUUUUUG
Novel_022314.1_720489	28	16	48	3	0	4	AAACCUUGAAUGAACUUUUUGG
Novel_022314.1_721406	28	23	22	25	40	26	AAACCCGAAUGAACUUUUUG
Novel_022314.1_721937	1	0	4	0	0	1	AAACUUGAAAGGAACUUUUGGC
Novel_022314.1_724196	3	1	3	0	2	2	UAUGACAGUGACCCCCUUUGA
Novel_022314.1_725310	0	0	2	0	0	1	AUGUGAAGACCAGUCUCCAAGGA
Novel_022314.1_726051	35	26	35	18	22	19	GUAGGGACCUCUCAUGUCUGUG
Novel_022314.1_726052	35	26	35	18	22	19	GUAGGGACCUCUCAUGUCUGUG
Novel_022314.1_735501	240	116	537	98	157	144	AAAAACCUGAAUGAACUUUUUG
Novel_022315.1_736298	7	4	10	3	5	9	AGAUCUGUCCUGAAACCAGCAU
Novel_022315.1_736610	0	0	1	1	0	0	GCGGGUCUGACCCUUCUGAACGU
Novel_022315.1_737105	0	0	0	0	0	1	AAAAGUUCAUUUGGGCUUUUC
Novel_022315.1_738276	6	1	1	0	1	2	GAUCUCCGGAGGCCUCUUCAGUCU
Novel_022315.1_738871	13	11	19	46	62	54	UUUUUUGCUGGAACAUUUCUGG
Novel_022315.1_739311	16	25	44	27	31	39	ACAACACGGACUGUAGCCCACC
Novel_022315.1_741166	1	4	3	0	1	1	AUGCCUUCCCCAGCCUCCGAGC
Novel_022315.1_742074	3	3	2	0	2	1	AUAGCCAGUUGGGGAAGAAUGC
Novel_022315.1_743432	37	56	84	43	53	64	AAAAACCCAAAUGAACUUUUUG
Novel_022315.1_745593	7	4	10	3	5	9	AGAUCUGUCCUGAAACCAGCAU
Novel_022315.1_750218	1	0	0	1	0	0	CAAAUCCCACAUAUGAAUUUCU
Novel_022315.1_752790	0	0	0	3	1	7	AAACACCCGAACGAACUUUUUG
Novel_022316.1_756091	6	39	10	2	2	4	GAGGGCUUCCCUGGUAGCUCAGC
Novel_022316.1_759909	6	8	13	12	8	17	GAAACCCGAACGAACUUUUGG
Novel_022316.1_764166	4	1	7	0	0	0	CAACUCAGUCGUGUCCAGCUCU
Novel_022316.1_765871	45	58	99	44	57	66	AAAAACCCAAAUGAACUUUUUG
Novel_022316.1_765973	9	9	18	15	30	17	ACUGCUUUAAAACCUUUGACA
Novel_022316.1_766634	4	6	11	4	3	3	AAAAGCCUGAAUGAACUCUUUG
Novel_022316.1_766887	461	225	362	115	179	149	AUGCGGGAUCUUUAUUUGUGGCA
Novel_022316.1_771452	1	2	7	1	0	2	UUCAUGUCUGAGCUAACCAGAGG
Novel_022316.1_772852	2	1	5	3	2	3	UAAAUCCGAACGAACUUUUUGG
Novel_022317.1_773434	4	4	1	3	6	6	CCCUGCUGGCGACCACCUGACU
Novel_022317.1_773472	46	9	42	20	25	20	AAUUCCCAGCAUUCCACACCUCU
Novel_022317.1_776135	19	24	65	5	9	22	UCCCUGUCUUUGGCCUCAGACU
Novel_022317.1_776863	1	1	1	0	0	0	UCAGCCCUUAUUGCCUGAGC
Novel_022317.1_777865	1	3	3	12	3	34	AAAACCCGAACGAACUUUUUGG
Novel_022317.1_778228	0	3	1	0	0	1	UAGGGUGGGCGCUGAGCUCUC
Novel_022317.1_778448	62	66	75	39	49	20	UCGCUCAGUCAUGUCUGACUCU
Novel_022317.1_781903	9	12	10	6	5	5	UUGGCUCUGCGAGGUCGGCUC
Novel_022317.1_785076	4	3	8	6	7	1	AAACCCAAAUGAACUUGUUGGC
Novel_022317.1_785203	5	5	11	5	4	5	AAAAUCCGAAUGAACUUUUUGGU
Novel_022317.1_785738	2	2	3	1	1	0	UCCCCCAUGUGUCUCCUCGCCCAG
Novel_022317.1_787295	45	59	99	45	58	65	AAAAACCCAAAUGAACUUUUUG
Novel_022317.1_788684	492	337	570	220	229	241	UGGAAGGCCUGGCUUUGCAGCGU
Novel_022317.1_788752	1	4	1	1	5	5	AAAACCAGGAUGAACUUUUUGG
Novel_022317.1_790022	0	0	1	3	3	0	UCUGAACGAACUUUGUGGCAA
Novel_022317.1_790131	0	2	3	0	1	0	UGGUGGGAUGUCUGCAGGAC
Novel_022318.1_791833	4	0	3	1	3	3	AAAUCUGAAUGAACUUUUUGG
Novel_022318.1_797218	0	0	0	0	7	0	ACAGGCACGGCCAGUUUGAGC
Novel_022318.1_797619	4	0	3	2	0	0	AAAAACCCGCAUGGACUUUUUGG
Novel_022318.1_797680	49	46	84	12	17	25	UAGAGAAGCACUGGGGGAAAGU
Novel_022318.1_799859	4	3	5	1	7	10	AAAACCUGAAUGAACCUUUUGG
Novel_022318.1_804633	0	1	1	0	0	0	AGGUGCCAUUCUGAGGGCCAGGAGU
Novel_022318.1_805390	4	4	10	3	13	5	UCUGGAUGUAGUUGUGCUGCAGC
Novel_022318.1_807922	28	18	46	5	7	4	GAACCCUGAAUGAACUUUUUGG
Novel_022319.1_813187	2	0	6	0	2	0	AAAAAACCAAGUGAACUUUUUG
Novel_022319.1_815366	1	1	0	3	2	1	AAAAGUUCAUUCGGGUUUUC
Novel_022319.1_819109	4	1	6	3	3	2	AGACCUGAAUAAACUUUUUGGC
Novel_022320.1_825603	1	0	0	3	0	3	AAACCCAAAUGAACUUAAUGGC
Novel_022320.1_825967	14	5	29	7	16	6	AAAAGUUCAUUUGGGUUUUUCU
Novel_022320.1_826339	3	3	4	0	1	0	AAAAGAUCUGACUCUGGGCAGU
Novel_022320.1_827014	4	8	9	24	28	29	AAAAACCUGAGUGAACUUUCU
Novel_022320.1_829657	14	11	14	5	8	9	GCUGGCAGGACUGUAGAGGUUU
Novel_022320.1_832118	5	2	2	6	6	5	UAAAGUACUGCUGAACUCUUC
Novel_022320.1_836062	6	1	0	0	1	2	AAAAAUCCAGGUGAACUUUUUG
Novel_022320.1_839033	35	20	68	14	3	7	AAACCCUGAACGAACUUUUUGG
Novel_022320.1_839551	1	2	0	1	0	3	UUUUAAAGUACUGCUGAACUCU
Novel_022320.1_840198	2	2	5	1	2	0	UGAGGCUCGGCUGUCCUGCGCA
Novel_022321.1_841189	0	3	9	6	1	1	AAAUCCUGAACGAACUUUUUGG
Novel_022321.1_841269	5	3	5	5	21	7	GCGACUCCAUGGACUGUCGGCU
Novel_022321.1_841337	3	5	1	0	5	5	AAAAACCUGCAUGAACUUUUUGG
Novel_022321.1_841902	14	18	19	6	1	2	AUUUUCUUUUUUUAUGGCUCAAU
Novel_022321.1_841919	9	14	14	8	9	10	AGAAACUAGAAUGAACUUUUUG
Novel_022321.1_841943	8	11	16	7	5	6	AAAACCAGAACGAACUUUUUG
Novel_022321.1_842057	8	8	16	4	6	8	AAAAAGUUUGUUCGGGUUUUC
Novel_022321.1_842503	0	1	2	1	1	2	CAAAUGAACUUUCUGGCCAACC
Novel_022321.1_844107	15	14	25	10	10	8	AGAAACCUGGAUGAACUUUUUGG
Novel_022321.1_844291	22	7	54	6	9	4	AAAAGUUUGUUUGGGUUUUUCU
Novel_022321.1_846563	4	3	6	3	3	7	AUCCUGUGCUCUUUCUCCUGCAG
Novel_022321.1_846705	41	39	36	19	14	18	AGGAAGUCGGAGCUGUGCUUU
Novel_022321.1_850387	1	1	1	3	2	2	AAAAGUUCAUUCGGGUUUUC
Novel_022321.1_850562	8	1	5	4	6	5	AAAAACCUGAAUGCACUUUUUU
Novel_022321.1_853021	3	6	10	4	1	4	UACUGUCUGGUGUGGAAGAUGC
Novel_022321.1_853158	2	0	4	1	4	6	UGGGCUCUGUUAGUUCUCUUU
Novel_022321.1_854885	3	1	4	1	2	6	UCUCUGCUGACUUUGAAGGUG
Novel_022322.1_857429	648	875	740	426	642	675	AAUGGCGCCACUAGGGUUGUG
Novel_022322.1_857844	1	1	1	0	0	0	AGGUCCUCAAUAAGUAUUUGU
Novel_022322.1_857848	2	2	5	8	2	10	AAAAACCCGAACAAACUUUUUG
Novel_022322.1_857850	366	451	273	4	1	0	UUCAUUCGGCUGUCCAGAUGUA
Novel_022322.1_857852	2	0	2	0	0	0	UGAGUACCGCCAUGUCUGUUGG
Novel_022322.1_858648	1624	2456	1711	616	855	657	UAGCAGCGGGAACAGUACUGCAG
Novel_022322.1_858682	10242	9510	8414	4938	6686	4318	UUUUGCAACAUGUUCCUGAAUAU
Novel_022322.1_859161	22	7	54	6	9	4	AAAAGUUUGUUUGGGUUUUUCU
Novel_022322.1_859238	1	1	0	0	0	1	AUUCUCAGCUGAACUUCUUUCU
Novel_022322.1_859680	77	65	76	51	38	24	AAAACCUGAAUGAACUUUUGAG
Novel_022322.1_859699	7	0	6	3	4	6	AAGAAACCGAACAAACUUUUUG
Novel_022322.1_860844	15	7	16	3	8	7	UGAAAAGUUCAUUCGGGUUUUU
Novel_022322.1_861061	0	4	5	1	1	0	AAAAGCAUGAAUGAACUUUUUG
Novel_022322.1_861233	3	6	7	4	5	6	AAGAACCUGAACGAACCUUUUG
Novel_022322.1_861580	1	0	1	0	0	0	CUCCUGCGGGCUGAGCCCAAU
Novel_022322.1_861662	11	3	13	16	15	15	UCUUGGGCCUGCAAGUCUUGGAGG
Novel_022322.1_863449	2	0	0	0	0	0	UGAGGCUCGCCAGGGGAGUUGA
Novel_022322.1_866318	58	47	88	52	50	54	AAAGCCUGAAUGAACUUUUUGG
Novel_022322.1_868297	3	1	0	3	1	0	CCCAAAUGAACUUGUUGGCC
Novel_022322.1_869612	236	171	586	141	181	174	AAAAACCUGAAUGAACUUUUUG
Novel_022322.1_869952	37	20	34	32	41	26	AAAAGUUCGUUCGGGUUUUU
Novel_022322.1_870084	12	2	23	5	10	8	UAAAGUUCGUUUGGGUUUUUCU
Novel_022322.1_871984	2	2	3	0	0	0	UGGAGCGAAGCGUAGGAUGAGCU
Novel_022322.1_872456	3	1	2	2	4	2	UACGGGGAUAGGUCUCAAGA
Novel_022322.1_872478	4	0	4	4	32	1	AAAACUGGAAUGAAUUUUUUGGC
Novel_022322.1_873212	9	5	14	26	18	10	AAAAACCCGAACGAGCUCUUUG
Novel_022322.1_873300	103	107	84	46	37	53	UAUAUAUAUAUAUGUACGUAUG
Novel_022322.1_873479	1821	798	1787	758	924	797	AGAGGUAAAAAAUUGAUUUGACU
Novel_022322.1_874212	1	2	5	0	1	0	AAAAGCCUGAAUGUACUUUUUG
Novel_022322.1_874240	30	15	57	2	0	1	CAACCCUGAAUGAACUUUUUGG
Novel_022322.1_874753	40	23	36	18	31	12	AAAACCUGAACAAACUUUUUG
Novel_022322.1_875804	76	48	94	39	59	51	AAAACCUGAAUGAACUUUUUGA
Novel_022322.1_875908	0	4	0	0	0	0	AAUCGGUAUCUGUCUGAGUAGA
Novel_022322.1_875912	1	0	6	0	1	0	UACUGUGCCACGGAUGGGUAGC
Novel_022322.1_875916	1	0	6	0	1	0	UACUGUGCCACGGAUGGGUAGC
Novel_022322.1_875956	1	2	3	0	0	3	AAUGGUGCUUUUUUGUGAAGA
Novel_022322.1_875960	4	6	3	1	0	2	UGAUUGGCAUUUCUUAGAGUGA
Novel_022322.1_875962	5	7	5	8	2	3	AGUAGUGCCUCUCUGAGUGUAG
Novel_022322.1_875964	90	105	121	75	41	93	UGAUUGGUACUUCUUAGAGUGA
Novel_022322.1_875965	1	2	2	1	0	1	UACUCCAGAGGGUGUCAUUC
Novel_022322.1_875968	4	3	0	11	8	19	AUUGGCACGUCUUGGAAUGCA
Novel_022322.1_876215	12026	14100	16345	5769	6684	6842	AACUGUUUGCAGAGGAAACUGAG
Novel_022322.1_876311	189	631	123	25	35	81	GUGGACUUCCCUGGUAGCUC
Novel_022322.1_877679	12	12	28	7	10	5	UUACAAUACAACCUGAUAAGUG
Novel_022322.1_879864	30	15	57	2	0	1	CAACCCUGAAUGAACUUUUUGG
Novel_022322.1_881948	326	413	439	323	428	367	GAAAAUCCGAACGAACUUUUUG
Novel_022322.1_882332	2	2	3	1	2	0	AGAAACCUGGAUGAACUUUUU
unconservative_NW_005101056.1_885298	36	36	28	11	18	12	AGUACUGGAGCUCCACAUGCAU
unconservative_NW_005101058.1_885787	2	1	4	2	2	0	CUAAGUUAUGUCUGCACUGUCAC
unconservative_NW_005101198.1_888518	7	1	13	4	8	2	AAAAGUUCCUUUGGGUUUUUCU
unconservative_NW_005101696.1_892121	18	9	19	18	54	16	AAAACCGGAAUGAACUUUUUGGC
unconservative_NW_005101803.1_892688	11	9	5	4	11	12	ACAUCUCUGGGGAAUUGCUGAGU
unconservative_NW_005102164.1_894215	25	8	58	7	11	5	AAAAGUUUGUUUGGGUUUUUCU
unconservative_NW_005102245.1_894447	16	16	25	23	13	14	UUUUCCAAUGAGUCAGUUAUU
unconservative_NW_005115080.1_898596	8	14	12	7	6	9	AAAAACUAGAAUGAAUUUUUUG
unconservative_NW_005115300.1_898623	4	2	1	1	0	1	GGCCAGGGGCGUGUCGGGCUCC
unconservative_NW_005117592.1_899075	33	19	5	12	11	15	GAAAGUUUGUUUGGGUUUUUCU
unconservative_NW_005118698.1_899381	10	8	13	6	7	5	CGCGUACCAAAAGUAAUAAUGUC
unconservative_NW_005128859.1_900261	8	9	2	3	5	6	AACCUUGGCUGUCAGCACUGAGG
unconservative_NW_005153195.1_902501	574	477	592	455	459	579	AAAACCCGCAUGAACUUUUUGG
unconservative_NW_005158538.1_903219	16	9	10	25	2	4	UAAAGUUCAUUUGGGUUCUUCU
unconservative_NW_005158538.1_903220	16	9	10	25	2	4	UAAAGUUCAUUUGGGUUCUUCU
unconservative_NW_005167095.1_904675	25	8	58	7	11	5	AAAAGUUUGUUUGGGUUUUUCU
unconservative_NW_005177567.1_907667	9	12	10	6	5	5	UUGGCUCUGCGAGGUCGGCUC
unconservative_NW_005177694.1_907762	6	6	6	0	0	1	AAACUCGAGCAAACUUUUUGGC
unconservative_NW_005177810.1_907868	5220	4350	6064	4663	6416	5322	UGAAAAGUUCGUUCGGGUUUUU

## Sheet: Table S3
Table S3. List of target genes predicted by differentially expressed miRNAs.
miRNA	Target genes
chi-miR-27a-3p	gene13977
chi-miR-34a	gene18932;gene3874;gene10168;gene22246;gene19294;gene15412;gene23121;gene10970;gene23559;gene16328;gene9574;gene15946;gene13345;gene4042;gene2417;gene9743;gene15664;gene19332;gene23078;gene10678;gene1939;gene6315;gene11509;gene3192;gene3209;gene14076;gene6872;gene5477;gene12484;gene10688;gene20264;gene19547
chi-miR-485-3p	gene12291;gene12545;gene22349;gene4382;gene3476;gene19105;gene13186;gene1925;gene285;gene12796;gene4503
chi-miR-24-3p	gene11500;gene4386;gene22902;gene21151;gene17570;gene9521;gene21100;gene13694;gene1953;gene3035
chi-miR-150	gene19729;gene15469;gene21194;gene8016;gene21819;gene17839;gene7323;gene23012;gene2819;gene7170;gene2504;gene2137;gene17692;gene1581;gene17457;gene8467;gene11927;gene4192;gene15592;gene10194;gene16439;gene4805;gene23907;gene6655;gene18851;gene730;gene8610;gene11058;gene24438;gene4311;gene4452;gene17044;gene6861;gene15182
chi-miR-182	gene991
chi-miR-708-3p	gene14671
chi-let-7b-5p	gene24452;gene17948;gene1962;gene1029;gene10901;gene21241;gene11870;gene7270;gene21215;gene907
chi-miR-412-3p	gene7927;gene9259;gene12170;gene3457;gene20534;gene1591;gene21504;gene20897;gene4527;gene23132;gene6239
chi-miR-10a-5p	gene3192;gene21011
chi-miR-412-5p	gene1314;gene16275
chi-miR-34c-5p	gene15096;gene16246;gene13724;gene19485;gene23010;gene420;gene5940
chi-miR-504	gene12443;gene17810;gene17054;gene6876;gene11999;gene4188;gene209;gene6217;gene18309;gene23039;gene19177;gene13745;gene4316;gene24014;gene11011;gene2684;gene9109;gene16953;gene4215;gene5914;gene15592;gene20813;gene14936;gene14454;gene13245;gene16466;gene10109;gene3946;gene17305;gene14432;gene10265;gene5028;gene20482;gene22559;gene11749;gene23004;gene21096;gene16754;gene21259
chi-miR-145-5p	gene11727;gene10807;gene18905;gene15943;gene12360;gene16209;gene1596;gene22825;gene11247;gene4811;gene20252;gene8651;gene2179;gene16717;gene15472;gene17788;gene16127;gene547;gene22526;gene5597;gene1670;gene9919;gene3991;gene11917;gene13554;gene4205;gene16755;gene7236;gene8474;gene16152;gene1536;gene8290;gene16758;gene15120;gene10126;gene14287;gene2620;gene2356;gene23002;gene15199;gene14106;gene23…
chi-miR-130b-5p	gene23878;gene14468
chi-miR-27b-3p	gene15593;gene24639;gene13977
chi-miR-497-5p	gene2439;gene9990;gene21009;gene2997;gene1999
chi-miR-592	gene15615

## Sheet: Table S4
Table S4. List of target genes predicted by top 10 highly expressed miRNAs.
miRNA	Target genes
chi-let-7i-5p	gene12119;gene14990;gene23572;gene8286
chi-miR-148a-3p	gene13829
chi-miR-145-5p	gene10126;gene10138;gene10807;gene11247;gene11727;gene11917;gene12360;gene13554;gene14106;gene14287;gene15120;gene15199;gene1536;gene15472;gene15943;gene1596;gene16127;gene16152;gene16209;gene1670;gene16717;gene16755;gene16758;gene17582;gene17788;gene18905;gene19101;gene20252;gene21734;gene2179;gene22526;gene2263;gene22817;gene22825;gene22966;gene23002;gene2325;gene2356;gene2620;gene3991;gene4205…
chi-let-7g-5p	gene8748
chi-miR-27b-3p	gene13977;gene15593;gene24639
chi-miR-10a-5p	gene21011;gene3192

## Sheet: Table S5
Table S5. Annotation of target genes for all miRNAs.
Gene ID	COG class	COG class annotation	GO annotation	KEGG annotation	KOG class	KOG class annotation	Pfam annotation	Swissprot annotation	NR annotation
gene15063	[PE]	--	--	K13240|0.0|ecb:100051079|NOS1	[C]	Energy production and conversion	Nitric oxide synthase, oxygenase domain;; FAD binding domain;; Flavodoxin;; Oxidoreductase NAD-binding domain;; PDZ domain (Also known as DHR or GLGF)	Nitric oxide synthase, inducible GN=NOS2 OS=Gallus gallus (Chicken) PE=2 SV=1	PREDICTED: nitric oxide synthase, brain isoform X1 [Chrysemys picta bellii]
gene14378	[R]	General function prediction only	Molecular Function: binding (GO:0005488);; Cellular Component: intracellular part (GO:0044424);;	K10519|0.0|bta:534608|ZBTB48	[R]	General function prediction only	Zinc-finger double domain;; Zinc finger, C2H2 type;; C2H2-type zinc finger;; BTB/POZ domain;; Drought induced 19 protein (Di19), zinc-binding;; Zinc-finger of C2H2 type;; Zinc-finger double-stranded RNA-binding	Oocyte zinc finger protein XlCOF6 (Fragment) OS=Xenopus laevis (African clawed frog) PE=3 SV=1	PREDICTED: zinc finger and BTB domain-containing protein 48 [Chelonia mydas]
gene20615	[L]	Replication, recombination and repair	--	K03652|1e-167|bta:618306|MPG	[L]	Replication, recombination and repair	Methylpurine-DNA glycosylase (MPG)	--	DNA-3-methyladenine glycosylase [Chelonia mydas]
gene14631	[L]	Replication, recombination and repair	Molecular Function: endodeoxyribonuclease activity, producing 5'-phosphomonoesters (GO:0016888);;	K03424|1e-176|bta:615965|TATDN3, MGC155057	[L]	Replication, recombination and repair	TatD related DNase	Putative deoxyribonuclease tatdn3-B GN=tatdn3-b OS=Xenopus laevis (African clawed frog) PE=2 SV=1	PREDICTED: putative deoxyribonuclease TATDN3 isoform X2 [Chrysemys picta bellii]
gene8180	--	--	--	K04135|0.0|bta:282134|ADRA1A	[R]	General function prediction only	7 transmembrane receptor (rhodopsin family);; Serpentine type 7TM GPCR chemoreceptor Srsx;; Serpentine type 7TM GPCR chemoreceptor Srv	Alpha-1A adrenergic receptor GN=adra1a OS=Oryzias latipes (Medaka fish) PE=3 SV=1	PREDICTED: alpha-1A adrenergic receptor-like [Alligator mississippiensis]
gene12133	--	--	--	--	--	--	Protein of unknown function (DUF1669)	Protein FAM83D-B GN=fam83d-b OS=Xenopus laevis (African clawed frog) PE=2 SV=2	PREDICTED: protein FAM83C [Cuculus canorus]
gene8611	--	--	--	--	--	--	Calcium homeostasis modulator	Protein FAM26E GN=fam26e OS=Danio rerio (Zebrafish) PE=2 SV=2	PREDICTED: protein FAM26F-like [Chrysemys picta bellii]
gene23015	--	--	--	K01373|0.0|bta:509715|CTSF, MGC140519	[O]	Posttranslational modification, protein turnover, chaperones	Papain family cysteine protease;; Cathepsin propeptide inhibitor domain (I29)	Cathepsin L1 light chain (Fragments) GN=CTSL OS=Gallus gallus (Chicken) PE=1 SV=1	PREDICTED: cathepsin F-like [Alligator sinensis]
gene3062	[I]	Lipid transport and metabolism	Molecular Function: catalytic activity (GO:0003824);;	--	[I]	Lipid transport and metabolism	Enoyl-CoA hydratase/isomerase family;; Enoyl-CoA hydratase/isomerase family	3-hydroxyacyl-CoA dehydrogenase GN=ehhadh OS=Danio rerio (Zebrafish) PE=2 SV=1	PREDICTED: enoyl-CoA hydratase domain-containing protein 2, mitochondrial [Melopsittacus undulatus]
gene22556	[J]	Translation, ribosomal structure and biogenesis	--	K10893|0.0|bta:539681|FANCF, MGC179453	--	--	Fanconi anemia group F protein (FANCF);; Fanconi anemia group F protein (FANCF)	--	PREDICTED: Fanconi anemia group F protein [Calypte anna]
gene6501	--	--	--	--	--	--	Olfactory receptor	Olfactory receptor-like protein COR4 GN=COR4 OS=Gallus gallus (Chicken) PE=3 SV=1	olfactory receptor [Latimeria chalumnae]
gene14052	--	--	--	K09269|0.0|bta:788459|SOX13	[K]	Transcription	HMG (high mobility group) box;; HMG-box domain	Transcription factor Sox-13 GN=sox13 OS=Xenopus laevis (African clawed frog) PE=2 SV=3	PREDICTED: transcription factor SOX-13 [Alligator sinensis]
gene21242	--	--	Biological Process: response to activity (GO:0014823);; Biological Process: hemopoiesis (GO:0030097);; Cellular Component: perinuclear region of cytoplasm (GO:0048471);;	K05437|1e-121|bta:280784|EPO	--	--	Erythropoietin/thrombopoietin	Erythropoietin (Precursor) GN=epo OS=Danio rerio (Zebrafish) PE=1 SV=1	PREDICTED: erythropoietin isoform X1 [Pelodiscus sinensis]
gene21368	[LR]	--	Cellular Component: nucleus (GO:0005634);; Cellular Component: mitochondrial matrix (GO:0005759);; Biological Process: GTP catabolic process (GO:0006184);; Biological Process: ATP catabolic process (GO:0006200);; Biological Process: dGTP catabolic process (GO:0006203);; Biological Process: DNA repair (GO:0006281);; Molecular Function: 8-oxo-7,8-dihydroguanosine triphosphate pyrophosphatase activi…	K03574|8e-86|bta:525496|NUDT1	--	--	NUDIX domain	--	PREDICTED: 7,8-dihydro-8-oxoguanine triphosphatase [Python bivittatus]
gene15668	--	--	--	--	[T]	Signal transduction mechanisms	RhoGEF domain;; Divergent CRAL/TRIO domain	Triple functional domain protein GN=trio OS=Danio rerio (Zebrafish) PE=3 SV=1	PREDICTED: puratrophin-1-like, partial [Phalacrocorax carbo]
gene24014	--	--	--	--	[S]	Function unknown	MAGE family;; Melanoma associated antigen family N terminal	--	PREDICTED: melanoma-associated antigen G1-like [Stegastes partitus]
gene23149	--	--	--	--	--	--	Sperm-tail PG-rich repeat	Outer dense fiber protein 3 GN=odf3 OS=Xenopus tropicalis (Western clawed frog) PE=2 SV=1	PREDICTED: outer dense fiber protein 3 [Chelonia mydas]
gene18557	--	--	--	K12615|0.0|pon:100171859|EDC3, DKFZp459N1154, YJDC	[S]	Function unknown	YjeF-related protein N-terminus;; FDF domain;; Scd6-like Sm domain	Enhancer of mRNA-decapping protein 3 GN=EDC3 OS=Gallus gallus (Chicken) PE=2 SV=1	PREDICTED: enhancer of mRNA-decapping protein 3 [Chelonia mydas]
gene21533	--	--	Biological Process: single-multicellular organism process (GO:0044707);; Biological Process: single-organism cellular process (GO:0044763);; Biological Process: developmental pigmentation (GO:0048066);; Biological Process: anatomical structure development (GO:0048856);; Biological Process: biological regulation (GO:0065007);;	--	--	--	--	Skin secretory protein xP2 (Precursor) GN=p2 OS=Xenopus laevis (African clawed frog) PE=2 SV=2	PREDICTED: Hermansky-Pudlak syndrome 1 protein [Chrysemys picta bellii]
gene19378	--	--	--	--	--	--	--	Collagen alpha-1(I) chain (Precursor) GN=COL1A1 OS=Cynops pyrrhogaster (Japanese common newt) PE=2 SV=1	PREDICTED: EF-hand and coiled-coil domain-containing protein 1 [Chaetura pelagica]
gene8967	--	--	--	K11653|0.0|bta:505229|ARID1B	[B]	Chromatin structure and dynamics	Domain of unknown function (DUF3518);; ARID/BRIGHT DNA binding domain	AT-rich interactive domain-containing protein 3A GN=arid3a OS=Xenopus laevis (African clawed frog) PE=2 SV=1	PREDICTED: AT-rich interactive domain-containing protein 1B isoform X3 [Struthio camelus australis]
gene4748	[IQR]	--	Biological Process: metabolic process (GO:0008152);;	K11154|0.0|bta:519940|RDH16	[QR]	--	short chain dehydrogenase	D-beta-hydroxybutyrate dehydrogenase, mitochondrial (Precursor) GN=BDH1 OS=Gallus gallus (Chicken) PE=2 SV=1	PREDICTED: retinol dehydrogenase 16 [Chelonia mydas]
gene36	[RTKL]	--	--	K08797|0.0|bta:537640|HUNK	[T]	Signal transduction mechanisms	Protein kinase domain;; Protein tyrosine kinase;; Kinase-like	Hormonally up-regulated neu tumor-associated kinase homolog A GN=hunk-a OS=Xenopus laevis (African clawed frog) PE=2 SV=1	PREDICTED: hormonally up-regulated neu tumor-associated kinase [Struthio camelus australis]
gene10168	[L]	Replication, recombination and repair	Biological Process: gene conversion of immunoglobulin genes (GO:0002206);; Molecular Function: binding (GO:0005488);; Cellular Component: nucleoplasm (GO:0005654);; Biological Process: double-strand break repair (GO:0006302);; Molecular Function: nucleotidyltransferase activity (GO:0016779);; Biological Process: translesion synthesis (GO:0019985);;	K03515|0.0|ssc:100522795|REV1	[L]	Replication, recombination and repair	impB/mucB/samB family C-terminal domain;; Domain of unknown function (DUF4414);; BRCA1 C Terminus (BRCT) domain;; twin BRCT domain;; impB/mucB/samB family	DNA repair protein REV1 GN=REV1 OS=Gallus gallus (Chicken) PE=2 SV=1	PREDICTED: DNA repair protein REV1 isoform X3 [Chelonia mydas]
gene8431	--	--	--	--	[L]	Replication, recombination and repair	C2H2-type zinc finger;; C2H2-type zinc finger;; Zinc finger, C2H2 type	Serine/arginine repetitive matrix protein 1 GN=SRRM1 OS=Gallus gallus (Chicken) PE=2 SV=1	PREDICTED: zinc finger protein 618 isoform X1 [Pelodiscus sinensis]
gene17118	--	--	--	--	[Z]	Cytoskeleton	Dynein heavy chain and region D6 of dynein motor;; Microtubule-binding stalk of dynein motor;; Dynein heavy chain, N-terminal region 1;; P-loop containing dynein motor region D4;; Hydrolytic ATP binding site of dynein motor region D1;; P-loop containing dynein motor region D3;; ATP-binding dynein motor region D5;; Dynein heavy chain, N-terminal region 2;; AAA domain (dynein-related subfamily);; A…	Collagen alpha-1(II) chain (Precursor) GN=col2a1 OS=Xenopus tropicalis (Western clawed frog) PE=2 SV=1	PREDICTED: dynein heavy chain 9, axonemal [Chelonia mydas]
gene6509	--	--	Cellular Component: cytoplasm (GO:0005737);; Biological Process: lipid metabolic process (GO:0006629);; Cellular Component: integral component of membrane (GO:0016021);; Molecular Function: oxidoreductase activity, acting on the CH-CH group of donors (GO:0016627);;	K10258|0.0|mdo:100026440|similar to synaptic glycoprotein SC2	[I]	Lipid transport and metabolism	3-oxo-5-alpha-steroid 4-dehydrogenase	Collagen alpha-3(IX) chain (Precursor) GN=COL9A3 OS=Gallus gallus (Chicken) PE=2 SV=1	PREDICTED: very-long-chain enoyl-CoA reductase isoform X1 [Chrysemys picta bellii]
gene16326	--	--	Molecular Function: ubiquitin-specific protease activity (GO:0004843);; Molecular Function: omega peptidase activity (GO:0008242);; Biological Process: protein deubiquitination (GO:0016579);; Biological Process: central nervous system morphogenesis (GO:0021551);;	--	[R]	General function prediction only	Josephin	Ataxin-3 GN=ATXN3 OS=Gallus gallus (Chicken) PE=2 SV=1	PREDICTED: josephin-2 [Chrysemys picta bellii]
gene5240	--	--	--	--	--	--	Transmembrane 52	--	PREDICTED: transmembrane protein 52B [Cuculus canorus]
gene25405	[J]	Translation, ribosomal structure and biogenesis	--	K01104|1e-114|bta:100300760|similar to protein tyrosine phosphatase, receptor type, V	[T]	Signal transduction mechanisms	Protein-tyrosine phosphatase;; Fibronectin type III domain	Receptor-type tyrosine-protein phosphatase eta (Precursor) GN=PTPRJ OS=Gallus gallus (Chicken) PE=2 SV=2	PREDICTED: receptor-type tyrosine-protein phosphatase V-like [Egretta garzetta]
gene20444	[R]	General function prediction only	--	--	[NI]	--	LNS2 (Lipin/Ned1/Smp2);; lipin, N-terminal conserved region	--	PREDICTED: phosphatidate phosphatase LPIN2 isoform X1 [Struthio camelus australis]
gene1814	[J]	Translation, ribosomal structure and biogenesis	--	K10141|1e-151|cfa:487335|SESN2	[S]	Function unknown	PA26 p53-induced protein (sestrin)	Sestrin-1 GN=sesn1 OS=Xenopus laevis (African clawed frog) PE=2 SV=1	PREDICTED: sestrin-2 [Egretta garzetta]
gene15874	--	--	Biological Process: glutamine family amino acid metabolic process (GO:0009064);;	K11394|0.0|bta:508542|PRODH2	[E]	Amino acid transport and metabolism	Proline dehydrogenase	Probable proline dehydrogenase 2 GN=prodh2 OS=Xenopus laevis (African clawed frog) PE=2 SV=1	prodh2-prov protein, partial [Xenopus (Silurana) tropicalis]
gene22266	--	--	--	--	--	--	Inositol hexakisphosphate	Paladin GN=PALD1 OS=Gallus gallus (Chicken) PE=2 SV=2	PREDICTED: paladin isoform X1 [Alligator sinensis]
gene2343	--	--	--	--	--	--	Ubiquitin-associated protein 2	Mediator of RNA polymerase II transcription subunit 1 GN=med1 OS=Xenopus tropicalis (Western clawed frog) PE=1 SV=1	PREDICTED: ubiquitin-associated protein 2-like isoform X4 [Struthio camelus australis]
gene13249	--	--	--	--	--	--	Protein of unknown function (DUF3585)	Protein-methionine sulfoxide oxidase mical2b GN=mical2b OS=Danio rerio (Zebrafish) PE=2 SV=2	PREDICTED: MICAL C-terminal-like protein [Nipponia nippon]
gene19444	--	--	Molecular Function: sequence-specific DNA binding transcription factor activity (GO:0003700);; Molecular Function: steroid hormone receptor activity (GO:0003707);; Cellular Component: nucleus (GO:0005634);; Biological Process: regulation of transcription, DNA-templated (GO:0006355);; Molecular Function: zinc ion binding (GO:0008270);; Biological Process: steroid hormone mediated signaling pathway…	K08525|0.0|ssc:100156801|RXRB, RXRbeta	[T]	Signal transduction mechanisms	Ligand-binding domain of nuclear hormone receptor;; Zinc finger, C4 type (two domains);; Nuclear/hormone receptor activator site AF-1	Retinoic acid receptor RXR-beta-A OS=Danio rerio (Zebrafish) PE=2 SV=1	PREDICTED: retinoic acid receptor RXR-beta isoform X1 [Haliaeetus leucocephalus]
gene6533	[S]	Function unknown	--	--	[R]	General function prediction only	Leucine rich repeat;; Leucine Rich repeats (2 copies);; Leucine Rich Repeat;; Leucine Rich repeat;; Leucine rich repeat	Leucine-rich repeat-containing G-protein coupled receptor 4 (Precursor) GN=lgr4 OS=Danio rerio (Zebrafish) PE=2 SV=1	PREDICTED: podocan-like protein 1 [Chelonia mydas]
gene24645	--	--	--	--	--	--	AIG1 family;; 50S ribosome-binding GTPase	--	PREDICTED: LOW QUALITY PROTEIN: GTPase IMAP family member 5-like [Pelodiscus sinensis]
gene9205	--	--	Cellular Component: microfibril (GO:0001527);; Molecular Function: metalloendopeptidase activity (GO:0004222);; Biological Process: elastic fiber assembly (GO:0048251);;	--	[O]	Posttranslational modification, protein turnover, chaperones	ADAM-TS Spacer 1;; Thrombospondin type 1 domain;; PLAC (protease and lacunin) domain	Spondin-1 (Precursor) GN=spon1 OS=Xenopus laevis (African clawed frog) PE=2 SV=1	PREDICTED: thrombospondin type-1 domain-containing protein 4 [Anas platyrhynchos]
gene9798	--	--	--	--	--	--	--	Cleavage and polyadenylation specificity factor subunit 6 GN=cpsf6 OS=Xenopus laevis (African clawed frog) PE=2 SV=1	PREDICTED: MAPK-interacting and spindle-stabilizing protein-like [Opisthocomus hoazin]
gene15450	--	--	--	--	[R]	General function prediction only	C2H2-type zinc finger;; Zinc finger, C2H2 type;; Zinc-finger double domain	Zinc finger protein ZFPM1 (Fragment) GN=zfpm1 OS=Xenopus laevis (African clawed frog) PE=1 SV=1	PREDICTED: zinc finger protein ZFPM1 [Meleagris gallopavo]
gene21016	--	--	--	--	--	--	PMP-22/EMP/MP20/Claudin family	Germ cell-specific gene 1-like protein GN=gsg1l OS=Danio rerio (Zebrafish) PE=2 SV=1	PREDICTED: germ cell-specific gene 1-like protein isoform X7 [Chrysemys picta bellii]
gene11909	--	--	--	--	--	--	TMC domain	Transmembrane channel-like protein 3 OS=Gallus gallus (Chicken) PE=2 SV=1	PREDICTED: transmembrane channel-like protein 2 [Leptosomus discolor]
gene16733	[R]	General function prediction only	--	--	[ODR]	--	Myosin-binding striated muscle assembly central;; TPR repeat;; Tetratricopeptide repeat;; Tetratricopeptide repeat	Protein unc-45 homolog B {ECO:0000250|UniProtKB:Q8CGY6} OS=Xenopus laevis (African clawed frog) PE=2 SV=1	PREDICTED: protein unc-45 homolog B-like isoform X1 [Pelodiscus sinensis]
gene1004	[T]	Signal transduction mechanisms	Biological Process: dephosphorylation (GO:0016311);; Molecular Function: phosphatase activity (GO:0016791);;	K01104|0.0|ssc:100521585|PTPN18	[T]	Signal transduction mechanisms	Protein-tyrosine phosphatase	Tyrosine-protein phosphatase non-receptor type 11 GN=PTPN11 OS=Gallus gallus (Chicken) PE=2 SV=1	PREDICTED: tyrosine-protein phosphatase non-receptor type 18-like [Alligator mississippiensis]
gene6210	[G]	Carbohydrate transport and metabolism	--	K12312|0.0|bta:782761|similar to Epididymis-specific alpha-mannosidase precursor (Mannosidase alpha class 2B member 2) (AMAN)	[G]	Carbohydrate transport and metabolism	Glycosyl hydrolases family 38 C-terminal domain;; Glycosyl hydrolases family 38 N-terminal domain;; Alpha mannosidase, middle domain	Protein SPT2 homolog GN=spty2d1 OS=Xenopus tropicalis (Western clawed frog) PE=2 SV=1	Epididymis-specific alpha-mannosidase, partial [Charadrius vociferus]
gene3405	--	--	--	K02633|0.0|bta:512237|PER2	[T]	Signal transduction mechanisms	PAS domain;; PAS fold;; PAS fold;; Period protein 2/3C-terminal region	Period circadian protein homolog 2 GN=PER2 OS=Gallus gallus (Chicken) PE=2 SV=1	PREDICTED: LOW QUALITY PROTEIN: period circadian protein homolog 2-like [Pygoscelis adeliae]
gene4530	--	--	--	--	--	--	Sperm tail	Coiled-coil domain-containing protein 65 GN=ccdc65 OS=Danio rerio (Zebrafish) PE=2 SV=2	PREDICTED: coiled-coil domain-containing protein 65 [Chelonia mydas]
gene19270	--	--	--	--	[W]	Extracellular structures	Collagen triple helix repeat (20 copies);; Fibronectin type III domain;; von Willebrand factor type A domain;; von Willebrand factor type A domain;; Interferon-alpha/beta receptor, fibronectin type III;; Kunitz/Bovine pancreatic trypsin inhibitor domain	Collagen alpha-1(II) chain (Precursor) GN=col2a1 OS=Xenopus tropicalis (Western clawed frog) PE=2 SV=1	PREDICTED: collagen alpha-1(VII) chain [Chrysemys picta bellii]
gene5558	--	--	Molecular Function: G-protein coupled receptor activity (GO:0004930);; Molecular Function: calcium ion binding (GO:0005509);; Cellular Component: plasma membrane (GO:0005886);; Biological Process: homophilic cell adhesion (GO:0007156);; Biological Process: neuropeptide signaling pathway (GO:0007218);; Cellular Component: integral component of membrane (GO:0016021);;	K04600|0.0|cfa:481203|CELSR1	[T]	Signal transduction mechanisms	7 transmembrane receptor (Secretin family);; Domain of unknown function (DUF3497);; Laminin G domain;; Laminin G domain;; Latrophilin/CL-1-like GPS domain;; Slime mold cyclic AMP receptor;; EGF-like domain;; Cadherin domain;; Laminin G domain;; Laminin G domain;; Human growth factor-like EGF;; Cadherin domain	Protocadherin-15 (Precursor) GN=Pcdh15 OS=Gallus gallus (Chicken) PE=1 SV=1	PREDICTED: cadherin EGF LAG seven-pass G-type receptor 1 [Manacus vitellinus]
gene23253	[FE]	--	Molecular Function: magnesium ion binding (GO:0000287);; Molecular Function: ribose phosphate diphosphokinase activity (GO:0004749);; Biological Process: nucleoside metabolic process (GO:0009116);; Biological Process: ribonucleoside monophosphate biosynthetic process (GO:0009156);; Biological Process: nucleotide biosynthetic process (GO:0009165);; Molecular Function: kinase activity (GO:0016301);…	K00948|0.0|ssc:100517744|ribose-phosphate pyrophosphokinase 1-like	[FE]	--	N-terminal domain of ribose phosphate pyrophosphokinase;; Phosphoribosyl synthetase-associated domain;; Phosphoribosyl transferase domain	Ribose-phosphate pyrophosphokinase 2 GN=prps2 OS=Xenopus tropicalis (Western clawed frog) PE=2 SV=1	PREDICTED: ribose-phosphate pyrophosphokinase 1 isoform X2 [Chelonia mydas]
gene12470	--	--	--	--	[T]	Signal transduction mechanisms	dDENN domain;; DENN (AEX-3) domain;; WD domain, G-beta repeat;; uDENN domain	Myotubularin-related protein 13 GN=sbf2 OS=Xenopus laevis (African clawed frog) PE=2 SV=1	PREDICTED: DENN domain-containing protein 3 isoform X2 [Pelodiscus sinensis]
gene3587	--	--	Molecular Function: nucleic acid binding (GO:0003676);; Molecular Function: metal ion binding (GO:0046872);;	K09194|0.0|bta:523019|similar to Sp4 transcription factor	[R]	General function prediction only	Zinc-finger double domain;; Zinc finger, C2H2 type;; C2H2-type zinc finger	Transcription factor Sp3 GN=SP3 OS=Gallus gallus (Chicken) PE=1 SV=1	PREDICTED: transcription factor Sp4 [Falco peregrinus]
gene3711	--	--	--	K09105|0.0|cfa:475292|TFEC	[K]	Transcription	Domain of unknown function (DUF3371);; Helix-loop-helix DNA-binding domain	Transcription factor EC GN=TFEC OS=Gallus gallus (Chicken) PE=2 SV=1	PREDICTED: transcription factor EC, partial [Merops nubicus]
gene13532	--	--	--	K04257|0.0|bta:518464|similar to olfactory receptor 549	--	--	Olfactory receptor;; 7 transmembrane receptor (rhodopsin family)	Olfactory receptor-like protein COR4 GN=COR4 OS=Gallus gallus (Chicken) PE=3 SV=1	PREDICTED: olfactory receptor 52B2-like [Chrysemys picta bellii]
gene4247	--	--	--	--	[W]	Extracellular structures	--	Collagen alpha-2(I) chain (Precursor; Fragments) GN=COL1A2 OS=Gallus gallus (Chicken) PE=1 SV=2	unnamed protein product, partial [Tetraodon nigroviridis]
gene911	--	--	--	K06238|0.0|bta:282194|COL6A2	[W]	Extracellular structures	von Willebrand factor type A domain;; Collagen triple helix repeat (20 copies);; von Willebrand factor type A domain	Collagen alpha-2(VI) chain (Precursor) GN=COL6A2 OS=Gallus gallus (Chicken) PE=2 SV=1	PREDICTED: collagen alpha-2(VI) chain isoform X2 [Struthio camelus australis]
gene15734	[R]	General function prediction only	--	K11883|0.0|bta:360191|NOB1, NOB1P	[O]	Posttranslational modification, protein turnover, chaperones	Nin one binding (NOB1) Zn-ribbon like;; Drug resistance and apoptosis regulator	--	PREDICTED: RNA-binding protein NOB1 isoform X1 [Chrysemys picta bellii]
gene19663	--	--	--	K05157|0.0|bta:537922|TNFRSF21, MGC143129	--	--	TNFR/NGFR cysteine-rich region	Tumor necrosis factor receptor superfamily member 16 (Precursor) GN=NGFR OS=Gallus gallus (Chicken) PE=3 SV=1	PREDICTED: tumor necrosis factor receptor superfamily member 21 [Pelodiscus sinensis]
gene10064	[S]	Function unknown	--	--	--	--	Leucine rich repeat;; Leucine Rich repeats (2 copies);; Leucine Rich Repeat;; Leucine rich repeats (6 copies);; Leucine Rich repeat;; Leucine rich repeat;; Leucine rich repeat N-terminal domain	Vasorin (Precursor) GN=vasn OS=Xenopus tropicalis (Western clawed frog) PE=2 SV=1	PREDICTED: leucine-rich repeat transmembrane protein FLRT2 [Chrysemys picta bellii]
gene25538	--	--	--	--	[U]	Intracellular trafficking, secretion, and vesicular transport	BAR domain	Amphiphysin GN=AMPH OS=Gallus gallus (Chicken) PE=2 SV=1	PREDICTED: myc box-dependent-interacting protein 1 isoform X5 [Serinus canaria]
gene21172	--	--	--	K14211|0.0|bta:280781|ELN, MGC148808	--	--	--	Elastin (Precursor; Fragment) GN=ELN OS=Gallus gallus (Chicken) PE=1 SV=1	PREDICTED: elastin isoform X3 [Alligator sinensis]
gene3839	[T]	Signal transduction mechanisms	--	K08041|0.0|bta:281601|ADCY1	[C]	Energy production and conversion	Adenylate and Guanylate cyclase catalytic domain	Adenylate cyclase type 9 GN=adcy9 OS=Xenopus laevis (African clawed frog) PE=2 SV=2	PREDICTED: adenylate cyclase type 1, partial [Merops nubicus]
gene24089	--	--	--	--	[Z]	Cytoskeleton	Myosin-like coiled-coil protein;; Myosin-like coiled-coil protein	Beta-taxilin GN=TXLNB OS=Gallus gallus (Chicken) PE=2 SV=1	PREDICTED: gamma-taxilin isoform X2 [Chrysemys picta bellii]
gene23128	--	--	--	--	[S]	Function unknown	Cadherin domain;; Interferon regulatory factor transcription factor	Serine/arginine repetitive matrix protein 1 GN=SRRM1 OS=Gallus gallus (Chicken) PE=2 SV=1	PREDICTED: cadherin-related family member 5 isoform X2 [Anolis carolinensis]
gene4970	--	--	Biological Process: blood vessel remodeling (GO:0001974);; Molecular Function: insulin receptor binding (GO:0005158);; Molecular Function: insulin-like growth factor receptor binding (GO:0005159);; Molecular Function: integrin binding (GO:0005178);; Molecular Function: hormone activity (GO:0005179);; Cellular Component: extracellular space (GO:0005615);; Molecular Function: growth factor activity…	K05459|1e-105|pon:100444645|insulin-like growth factor IB-like	--	--	Insulin/IGF/Relaxin family	Insulin-like growth factor I (Precursor) GN=IGF1 OS=Gallus gallus (Chicken) PE=1 SV=1	PREDICTED: insulin-like growth factor I [Phalacrocorax carbo]
gene22425	--	--	Molecular Function: iron ion binding (GO:0005506);; Biological Process: leukotriene metabolic process (GO:0006691);; Molecular Function: linoleate 13S-lipoxygenase activity (GO:0016165);;	K00461|0.0|bta:404074|ALOX5	--	--	Lipoxygenase;; PLAT/LH2 domain;; Lipoxygenase	--	PREDICTED: arachidonate 5-lipoxygenase-like [Pelodiscus sinensis]
gene19462	--	--	Molecular Function: GTPase activator activity (GO:0005096);; Molecular Function: phospholipid binding (GO:0005543);; Cellular Component: intracellular (GO:0005622);; Biological Process: positive regulation of GTPase activity (GO:0043547);; Biological Process: regulation of small GTPase mediated signal transduction (GO:0051056);;	--	[R]	General function prediction only	Domain of unknown function (DUF3498);; GTPase-activator protein for Ras-like GTPase;; C2 domain	Collagen alpha-1(I) chain (Precursor) GN=COL1A1 OS=Cynops pyrrhogaster (Japanese common newt) PE=2 SV=1	PREDICTED: ras/Rap GTPase-activating protein SynGAP [Egretta garzetta]
gene3217	[R]	General function prediction only	--	--	[R]	General function prediction only	Zinc-finger double domain;; Zinc finger, C2H2 type;; C2H2-type zinc finger;; C2H2-type zinc finger;; Zinc-finger double-stranded RNA-binding;; Phorbol esters/diacylglycerol binding domain (C1 domain);; Zinc ribbon domain;; Zinc-finger of C2H2 type	Oocyte zinc finger protein XlCOF8.4 (Fragment) OS=Xenopus laevis (African clawed frog) PE=2 SV=1	PREDICTED: LOW QUALITY PROTEIN: zinc finger protein 239-like [Tyto alba]
gene10932	--	--	--	--	--	--	SH2 domain;; RasGEF domain	Breast cancer anti-estrogen resistance protein 3 homolog GN=bcar3 OS=Xenopus laevis (African clawed frog) PE=2 SV=1	PREDICTED: SH2 domain-containing protein 3C [Ficedula albicollis]
gene6623	--	--	Biological Process: cellular component organization (GO:0016043);; Biological Process: single-organism cellular process (GO:0044763);; Biological Process: single-organism developmental process (GO:0044767);; Biological Process: system development (GO:0048731);;	K06236|0.0|bta:507881|COL5A3	[W]	Extracellular structures	Collagen triple helix repeat (20 copies);; Laminin G domain;; Fibrillar collagen C-terminal domain;; Collagen triple helix repeat (20 copies)	Collagen alpha-1(II) chain (Precursor) GN=col2a1 OS=Xenopus tropicalis (Western clawed frog) PE=2 SV=1	PREDICTED: collagen alpha-3(V) chain [Haliaeetus leucocephalus]
gene4440	--	--	Cellular Component: intracellular organelle (GO:0043229);;	K07605|0.0|bta:523073|KRT85	--	--	Intermediate filament protein	Keratin, type II cytoskeletal cochleal OS=Gallus gallus (Chicken) PE=2 SV=1	PREDICTED: keratin, type II cytoskeletal cochleal-like [Chrysemys picta bellii]
gene23908	[E]	Amino acid transport and metabolism	Cellular Component: mitochondrial inner membrane (GO:0005743);; Molecular Function: oxidoreductase activity (GO:0016491);; Biological Process: oxidation-reduction process (GO:0055114);;	K00274|0.0|bta:281293|MAOA, MGC142852	[Q]	Secondary metabolites biosynthesis, transport and catabolism	Flavin containing amine oxidoreductase;; NAD(P)-binding Rossmann-like domain;; FAD dependent oxidoreductase;; Pyridine nucleotide-disulphide oxidoreductase;; Thi4 family;; FAD binding domain;; Pyridine nucleotide-disulphide oxidoreductase;; FAD binding domain;; Pyridine nucleotide-disulphide oxidoreductase;; Flavin containing amine oxidoreductase	Amine oxidase [flavin-containing] OS=Danio rerio (Zebrafish) PE=1 SV=1	PREDICTED: amine oxidase [flavin-containing] A [Chrysemys picta bellii]
gene22286	--	--	Cellular Component: cytoplasm (GO:0005737);; Biological Process: apoptotic process (GO:0006915);; Biological Process: response to stress (GO:0006950);; Biological Process: negative regulation of signal transduction (GO:0009968);; Biological Process: intracellular signal transduction (GO:0035556);; Biological Process: cellular metabolic process (GO:0044237);;	K08270|1e-161|bta:529235|DDIT4, MGC139459	--	--	RTP801 C-terminal region	DNA damage-inducible transcript 4 protein GN=ddit4 OS=Xenopus tropicalis (Western clawed frog) PE=2 SV=1	PREDICTED: DNA damage-inducible transcript 4 protein [Chelonia mydas]
gene2262	--	--	--	K07609|0.0|cfa:490410|NES	--	--	--	Collagen alpha-2(I) chain (Precursor) GN=col1a2 OS=Oncorhynchus mykiss (Rainbow trout) PE=2 SV=2	PREDICTED: LOW QUALITY PROTEIN: nestin [Meleagris gallopavo]
gene2027	--	--	--	--	--	--	WASH complex subunit CAP-Z interacting, central region	Zyxin OS=Xenopus tropicalis (Western clawed frog) PE=2 SV=1	CapZ-interacting protein, partial [Chlamydotis macqueenii]
gene4165	--	--	--	K09228|0.0|bta:521998|ZNF746, MGC128817	[R]	General function prediction only	KRAB box	--	PREDICTED: zinc finger protein 777-like [Chrysemys picta bellii]
gene19830	--	--	--	--	--	--	Immunoglobulin V-set domain	CD276 antigen homolog (Precursor) GN=cd276 OS=Xenopus laevis (African clawed frog) PE=2 SV=1	PREDICTED: myelin-oligodendrocyte glycoprotein-like, partial [Chelonia mydas]
gene8116	[GEPR]	--	--	K08155|0.0|bta:617708|SLC18A1	[U]	Intracellular trafficking, secretion, and vesicular transport	Major Facilitator Superfamily;; Sugar (and other) transporter	Vesicular acetylcholine transporter OS=Torpedo marmorata (Marbled electric ray) PE=2 SV=2	PREDICTED: chromaffin granule amine transporter isoform X1 [Chelonia mydas]
gene21161	[S]	Function unknown	--	--	--	--	ACT domain	GATS-like protein 1 GN=gatsl1 OS=Xenopus laevis (African clawed frog) PE=2 SV=1	PREDICTED: GATS-like protein 2 [Chaetura pelagica]
gene15176	[Z]	Cytoskeleton	--	K10362|0.0|bta:540437|MYO18B	[Z]	Cytoskeleton	Myosin head (motor domain);; Myosin tail;; Myosin head (motor domain)	Myosin-11 GN=MYH11 OS=Gallus gallus (Chicken) PE=1 SV=4	PREDICTED: LOW QUALITY PROTEIN: unconventional myosin-XVIIIb [Chrysemys picta bellii]
gene8085	--	--	Cellular Component: nuclear chromatin (GO:0000790);; Molecular Function: RNA polymerase II activating transcription factor binding (GO:0001102);; Molecular Function: transcription coactivator activity (GO:0003713);; Biological Process: histone H3-K36 methylation (GO:0010452);; Biological Process: peptidyl-lysine trimethylation (GO:0018023);; Biological Process: peptidyl-lysine monomethylation (GO…	--	[R]	General function prediction only	SET domain;; Rubisco LSMT substrate-binding	Histone-lysine N-methyltransferase setd3 GN=SETD3 OS=Gallus gallus (Chicken) PE=2 SV=1	PREDICTED: histone-lysine N-methyltransferase setd3 [Falco cherrug]
gene18235	[L]	Replication, recombination and repair	--	K03514|0.0|bta:523016|PAPD7, POLS	[L]	Replication, recombination and repair	Cid1 family poly A polymerase;; Nucleotidyltransferase domain	Poly(A) RNA polymerase GLD2-A GN=papd4-a OS=Xenopus laevis (African clawed frog) PE=1 SV=1	PREDICTED: non-canonical poly(A) RNA polymerase PAPD7 isoform X1 [Chrysemys picta bellii]
gene21674	--	--	--	--	--	--	PH domain	Actin filament-associated protein 1-like 2 GN=afap1l2 OS=Xenopus laevis (African clawed frog) PE=2 SV=1	PREDICTED: actin filament-associated protein 1-like 2 [Alligator sinensis]
gene14486	--	--	--	--	--	--	FHA domain	Myosin-9 GN=MYH9 OS=Gallus gallus (Chicken) PE=2 SV=1	PREDICTED: forkhead-associated domain-containing protein 1 isoform X4 [Chrysemys picta bellii]
gene11346	--	--	Molecular Function: nucleic acid binding (GO:0003676);; Molecular Function: methyltransferase activity (GO:0008168);; Biological Process: methylation (GO:0032259);;	--	[S]	Function unknown	Probable N6-adenine methyltransferase	N(6)-adenine-specific DNA methyltransferase 2 GN=N6AMT2 OS=Gallus gallus (Chicken) PE=2 SV=1	PREDICTED: N(6)-adenine-specific DNA methyltransferase 2 [Corvus brachyrhynchos]
gene14699	--	--	--	--	[S]	Function unknown	--	Small nuclear ribonucleoprotein-associated protein B&apos; GN=SNRPB OS=Gallus gallus (Chicken) PE=2 SV=1	PREDICTED: maestro heat-like repeat-containing protein family member 7-like [Pelodiscus sinensis]
gene17474	[Q]	Secondary metabolites biosynthesis, transport and catabolism	--	K00276|0.0|bta:281002|AOC3	[Q]	Secondary metabolites biosynthesis, transport and catabolism	Copper amine oxidase, enzyme domain;; Copper amine oxidase, N3 domain;; Copper amine oxidase, N2 domain	--	PREDICTED: membrane primary amine oxidase-like isoform X1 [Alligator sinensis]
gene12036	[RTKL]	--	--	K08814|0.0|bta:538465|TRIB3, MGC142660	[T]	Signal transduction mechanisms	Protein kinase domain;; Protein tyrosine kinase	Serine/threonine-protein kinase 40 GN=stk40 OS=Xenopus laevis (African clawed frog) PE=2 SV=1	PREDICTED: tribbles homolog 3 [Chelonia mydas]
gene8558	--	--	Biological Process: G2/M transition of mitotic cell cycle (GO:0000086);; Cellular Component: early endosome (GO:0005769);; Biological Process: apoptotic DNA fragmentation (GO:0006309);; Biological Process: apoptotic process (GO:0006917);; Molecular Function: cysteine-type endopeptidase activator activity involved in apoptotic process (GO:0008656);; Molecular Function: protein homodimerization act…	--	[R]	General function prediction only	Tumour protein D52 family	Tumor protein D53 homolog GN=TPD52L1 OS=Gallus gallus (Chicken) PE=2 SV=1	PREDICTED: tumor protein D53 isoform X1 [Caprimulgus carolinensis]
gene10941	--	--	--	--	--	--	N-terminal C2 in EEIG1 and EHBP1 proteins	Protein FAM102A GN=fam102a OS=Xenopus laevis (African clawed frog) PE=2 SV=1	PREDICTED: protein FAM102A [Acanthisitta chloris]
gene17428	[O]	Posttranslational modification, protein turnover, chaperones	--	K09575|0.0|bta:535310|FKBP10, FKBP-10, MGC138074	[O]	Posttranslational modification, protein turnover, chaperones	FKBP-type peptidyl-prolyl cis-trans isomerase;; EF hand;; EF hand;; EF-hand domain;; EF-hand domain pair	Peptidyl-prolyl cis-trans isomerase FKBP1A GN=fkbp1a OS=Xenopus laevis (African clawed frog) PE=3 SV=3	PREDICTED: peptidyl-prolyl cis-trans isomerase FKBP10 [Aptenodytes forsteri]
gene9922	--	--	--	--	--	--	PH domain	Skin secretory protein xP2 (Precursor) GN=p2 OS=Xenopus laevis (African clawed frog) PE=2 SV=2	PREDICTED: pleckstrin homology domain-containing family D member 1 [Chrysemys picta bellii]
gene20515	[O]	Posttranslational modification, protein turnover, chaperones	--	--	[O]	Posttranslational modification, protein turnover, chaperones	ATPase family associated with various cellular activities (AAA);; LisH;; Holliday junction DNA helicase ruvB N-terminus	Katanin p60 ATPase-containing subunit A-like 2 {ECO:0000255|HAMAP-Rule:MF_03025} GN=katnal2 OS=Xenopus tropicalis (Western clawed frog) PE=2 SV=1	PREDICTED: katanin p60 ATPase-containing subunit A-like 2 isoform X1 [Pelodiscus sinensis]
gene10134	--	--	--	--	--	--	Mab-21 protein	Inositol 1,4,5-trisphosphate receptor-interacting protein (Precursor) GN=itprip OS=Takifugu rubripes (Japanese pufferfish) PE=3 SV=1	PREDICTED: inositol 1,4,5-trisphosphate receptor-interacting protein-like 1 [Pelodiscus sinensis]
gene17832	[ER]	--	--	K00528|0.0|ssc:100512919|NADPH:adrenodoxin oxidoreductase, mitochondrial-like	[F]	Nucleotide transport and metabolism	--	NADPH:adrenodoxin oxidoreductase, mitochondrial (Precursor) GN=fdxr OS=Salvelinus fontinalis (Brook trout) PE=2 SV=1	PREDICTED: NADPH:adrenodoxin oxidoreductase, mitochondrial [Alligator sinensis]
gene22698	--	--	--	--	--	--	Immunoglobulin V-set domain;; Immunoglobulin I-set domain;; Immunoglobulin domain;; Immunoglobulin domain;; Immunoglobulin domain	V-set and immunoglobulin domain-containing protein 1 (Precursor) GN=VSIG1 OS=Gallus gallus (Chicken) PE=2 SV=1	PREDICTED: V-set and immunoglobulin domain-containing protein 2 [Alligator sinensis]
gene1740	[E]	Amino acid transport and metabolism	Biological Process: polyamine biosynthetic process (GO:0006596);; Molecular Function: carboxy-lyase activity (GO:0016831);;	K01583|0.0|bta:506961|ADC, MGC134604	[E]	Amino acid transport and metabolism	Pyridoxal-dependent decarboxylase, pyridoxal binding domain;; Pyridoxal-dependent decarboxylase, C-terminal sheet domain	Antizyme inhibitor 2 GN=azin2 OS=Xenopus laevis (African clawed frog) PE=2 SV=1	antizyme inhibitor 2 [Chrysemys picta]
gene21654	[I]	Lipid transport and metabolism	--	K00629|0.0|bta:497202|GPAM	[I]	Lipid transport and metabolism	Acyltransferase	--	PREDICTED: glycerol-3-phosphate acyltransferase 1, mitochondrial isoform X2 [Chrysemys picta bellii]
gene17195	--	--	--	--	[Z]	Cytoskeleton	PH domain;; PH domain	Collagen alpha-1(I) chain (Precursor) GN=COL1A1 OS=Cynops pyrrhogaster (Japanese common newt) PE=2 SV=1	PREDICTED: myosin phosphatase Rho-interacting protein isoform X3 [Corvus cornix cornix]
gene1440	[J]	Translation, ribosomal structure and biogenesis	--	K01874|0.0|bta:514726|MARS2	[J]	Translation, ribosomal structure and biogenesis	tRNA synthetases class I (M);; tRNA synthetases class I (I, L, M and V);; tRNA synthetases class I (C) catalytic domain	Methionine--tRNA ligase, mitochondrial (Precursor) GN=mars2 OS=Takifugu rubripes (Japanese pufferfish) PE=3 SV=1	PREDICTED: methionine--tRNA ligase, mitochondrial [Chrysemys picta bellii]
gene5347	[T]	Signal transduction mechanisms	--	--	[T]	Signal transduction mechanisms	RhoGEF domain	Rho guanine nucleotide exchange factor 3 GN=Arhgef3 OS=Gallus gallus (Chicken) PE=2 SV=1	PREDICTED: pleckstrin homology domain-containing family G member 5-like [Latimeria chalumnae]
gene16138	--	--	--	--	[D]	Cell cycle control, cell division, chromosome partitioning	Variant SH3 domain;; SH3 domain;; Variant SH3 domain;; Ankyrin repeat;; Ankyrin repeat	Growth factor receptor-bound protein 2 OS=Xenopus tropicalis (Western clawed frog) PE=2 SV=1	PREDICTED: relA-associated inhibitor [Anolis carolinensis]
gene22010	--	--	--	K14281|0.0|bta:507012|TACC1	--	--	Transforming acidic coiled-coil-containing protein (TACC)	Transforming acidic coiled-coil-containing protein 3 GN=tacc3 OS=Xenopus laevis (African clawed frog) PE=1 SV=2	PREDICTED: transforming acidic coiled-coil-containing protein 1-like, partial [Cariama cristata]
gene11953	--	--	--	--	[W]	Extracellular structures	Fibronectin type III domain;; von Willebrand factor type A domain;; Collagen triple helix repeat (20 copies);; von Willebrand factor type A domain;; Collagen triple helix repeat (20 copies)	Collagen alpha-1(XIV) chain (Precursor) GN=COL14A1 OS=Gallus gallus (Chicken) PE=1 SV=2	PREDICTED: LOW QUALITY PROTEIN: collagen alpha-1(XX) chain [Anas platyrhynchos]
gene18917	[GEPR]	--	--	K08209|0.0|aml:100478803|SLC22A13	[R]	General function prediction only	Sugar (and other) transporter	Solute carrier family 22 member 6 GN=SLC22A6 OS=Pseudopleuronectes americanus (Winter flounder) PE=1 SV=1	PREDICTED: solute carrier family 22 member 13 [Chrysemys picta bellii]
gene23787	[P]	Inorganic ion transport and metabolism	Molecular Function: delayed rectifier potassium channel activity (GO:0005251);; Cellular Component: voltage-gated potassium channel complex (GO:0008076);; Biological Process: regulation of ion transmembrane transport (GO:0034765);; Biological Process: protein homooligomerization (GO:0051260);; Biological Process: potassium ion transmembrane transport (GO:0071805);;	K04891|0.0|bta:518384|KCND1	[P]	Inorganic ion transport and metabolism	Domain of unknown function (DUF3399);; Ion transport protein;; BTB/POZ domain;; Shal-type voltage-gated potassium channels;; Ion channel;; Polycystin cation channel	Potassium voltage-gated channel subfamily A member 2 GN=kcna2 OS=Oncorhynchus mykiss (Rainbow trout) PE=2 SV=1	PREDICTED: potassium voltage-gated channel subfamily D member 1-like [Latimeria chalumnae]
gene14080	[U]	Intracellular trafficking, secretion, and vesicular transport	--	--	[G]	Carbohydrate transport and metabolism	Major Facilitator Superfamily;; MFS/sugar transport protein	Skin secretory protein xP2 (Precursor) GN=p2 OS=Xenopus laevis (African clawed frog) PE=2 SV=2	PREDICTED: LOW QUALITY PROTEIN: solute carrier family 45 member 3-like [Xiphophorus maculatus]
gene20713	[R]	General function prediction only	Molecular Function: Rab GTPase activator activity (GO:0005097);;	--	[U]	Intracellular trafficking, secretion, and vesicular transport	Rab-GTPase-TBC domain;; TLD	TBC1 domain family member 24 GN=tbc1d24 OS=Xenopus laevis (African clawed frog) PE=2 SV=1	PREDICTED: TBC1 domain family member 24 [Chlamydotis macqueenii]
gene11957	--	--	Molecular Function: transporter activity (GO:0005215);; Biological Process: transport (GO:0006810);; Cellular Component: membrane (GO:0016020);;	K14354|0.0|bta:507969|SLCO4A1	[Q]	Secondary metabolites biosynthesis, transport and catabolism	Organic Anion Transporter Polypeptide (OATP) family;; Major Facilitator Superfamily;; Kazal-type serine protease inhibitor domain	--	PREDICTED: solute carrier organic anion transporter family member 4A1 [Meleagris gallopavo]
gene10951	[J]	Translation, ribosomal structure and biogenesis	Biological Process: pseudouridine synthesis (GO:0001522);; Molecular Function: RNA binding (GO:0003723);; Biological Process: tRNA processing (GO:0008033);; Molecular Function: pseudouridine synthase activity (GO:0009982);;	--	[J]	Translation, ribosomal structure and biogenesis	TruB family pseudouridylate synthase (N terminal domain)	Probable tRNA pseudouridine synthase 2 GN=trub2 OS=Xenopus tropicalis (Western clawed frog) PE=2 SV=1	PREDICTED: probable tRNA pseudouridine synthase 2 [Alligator mississippiensis]
gene13981	--	--	--	--	--	--	MAC/Perforin domain	--	PREDICTED: macrophage-expressed gene 1 protein-like [Chelonia mydas]
gene20705	[R]	General function prediction only	--	--	[R]	General function prediction only	Zinc finger, C2H2 type;; Zinc-finger double domain;; C2H2-type zinc finger;; C2H2-type zinc finger;; Zinc-finger double-stranded RNA-binding	Transcription factor E4F1 GN=e4f1 OS=Danio rerio (Zebrafish) PE=2 SV=1	Transcription factor E4F1, partial [Cathartes aura]
gene10020	--	--	--	--	[S]	Function unknown	Leucine Rich repeat;; Leucine Rich Repeat;; Leucine rich repeat	Leucine-rich repeat-containing protein 45 GN=LRRC45 OS=Gallus gallus (Chicken) PE=2 SV=1	PREDICTED: uncharacterized protein C14orf166B homolog [Pelodiscus sinensis]
gene18739	--	--	--	--	[V]	Defense mechanisms	Serpin (serine protease inhibitor);; Serpin (serine protease inhibitor)	Alpha-1-antitrypsin homolog (Precursor) OS=Cyprinus carpio (Common carp) PE=2 SV=1	Alpha-1-antiproteinase 2, partial [Struthio camelus australis]
gene6424	[B]	Chromatin structure and dynamics	--	--	[B]	Chromatin structure and dynamics	Sin3 family co-repressor;; Paired amphipathic helix repeat	Collagen alpha-1(III) chain (Precursor; Fragments) GN=COL3A1 OS=Gallus gallus (Chicken) PE=2 SV=2	Paired amphipathic helix protein Sin3b, partial [Buceros rhinoceros silvestris]
gene6981	[J]	Translation, ribosomal structure and biogenesis	Molecular Function: translation initiation factor activity (GO:0003743);; Cellular Component: cytoplasm (GO:0005737);; Biological Process: translational initiation (GO:0006413);;	K03259|1e-170|bta:614570|EIF4E1B	[J]	Translation, ribosomal structure and biogenesis	Eukaryotic initiation factor 4E	Eukaryotic translation initiation factor 4E GN=eif4e OS=Xenopus laevis (African clawed frog) PE=1 SV=1	PREDICTED: eukaryotic translation initiation factor 4E type 1B [Chrysemys picta bellii]
gene21825	--	--	--	K14007|8e-17|api:100164864|similar to Sec24B protein, putative	[T]	Signal transduction mechanisms	--	Zyxin GN=ZYX OS=Gallus gallus (Chicken) PE=1 SV=1	PREDICTED: histone-lysine N-methyltransferase MLL2-like, partial [Ficedula albicollis]
gene10691	--	--	Molecular Function: hormone activity (GO:0005179);; Cellular Component: extracellular region (GO:0005576);;	--	--	--	Corticotropin-releasing factor family	Urotensin-1 (Precursor) OS=Oncorhynchus mykiss (Rainbow trout) PE=2 SV=1	PREDICTED: urocortin [Alligator mississippiensis]
gene2231	--	--	--	--	[T]	Signal transduction mechanisms	Immunoglobulin domain;; Immunoglobulin I-set domain;; Immunoglobulin domain;; Immunoglobulin V-set domain;; Immunoglobulin domain;; CD80-like C2-set immunoglobulin domain;; Immunoglobulin C1-set domain	Cell adhesion molecule 4 (Precursor) GN=cadm4 OS=Xenopus laevis (African clawed frog) PE=2 SV=1	PREDICTED: kin of IRRE-like protein 1 [Haliaeetus leucocephalus]
gene620	[C]	Energy production and conversion	Cellular Component: mitochondrion (GO:0005739);; Cellular Component: cytosol (GO:0005829);; Biological Process: apoptotic DNA fragmentation (GO:0006309);; Molecular Function: electron transporter, transferring electrons from CoQH2-cytochrome c reductase complex and cytochrome c oxidase complex activity (GO:0045155);; Molecular Function: metal ion binding (GO:0046872);;	--	[C]	Energy production and conversion	Cytochrome c	Cytochrome c GN=CYC OS=Meleagris gallopavo (Common turkey) PE=1 SV=2	Cytochrome c, partial [Chlamydotis macqueenii]
gene2360	[T]	Signal transduction mechanisms	Molecular Function: guanylate cyclase activity (GO:0004383);; Molecular Function: protein kinase activity (GO:0004672);; Molecular Function: ATP binding (GO:0005524);; Cellular Component: intracellular (GO:0005622);; Biological Process: cGMP biosynthetic process (GO:0006182);; Biological Process: protein phosphorylation (GO:0006468);; Cellular Component: integral component of membrane (GO:0016021…	K12323|0.0|bta:533048|NPR1	[T]	Signal transduction mechanisms	Adenylate and Guanylate cyclase catalytic domain;; Protein tyrosine kinase;; Protein kinase domain;; Receptor family ligand binding region	Atrial natriuretic peptide receptor 2 (Precursor) GN=npr2 OS=Anguilla japonica (Japanese eel) PE=2 SV=1	PREDICTED: atrial natriuretic peptide receptor 1 [Haliaeetus leucocephalus]
gene21091	--	--	--	--	--	--	Autism susceptibility gene 2 protein	Collagen alpha-2(I) chain (Precursor) GN=COL1A2 OS=Lithobates catesbeiana (American bullfrog) PE=2 SV=1	PREDICTED: autism susceptibility gene 2 protein-like isoform X3 [Anolis carolinensis]
gene6791	--	--	--	K06709|0.0|bta:508141|KDM4B, JMJD2B	[L]	Replication, recombination and repair	JmjC domain, hydroxylase;; jmjN domain;; PHD-zinc-finger like domain;; PHD-like zinc-binding domain;; Lamin-B receptor of TUDOR domain	Lysine-specific demethylase 5B GN=KDM5B OS=Gallus gallus (Chicken) PE=2 SV=1	PREDICTED: lysine-specific demethylase 4B [Nipponia nippon]
gene15997	[O]	Posttranslational modification, protein turnover, chaperones	Cellular Component: proteasome complex (GO:0000502);; Molecular Function: ATP binding (GO:0005524);; Cellular Component: cytoplasm (GO:0005737);; Biological Process: proteolysis (GO:0006508);; Molecular Function: peptidase activity (GO:0008233);; Molecular Function: nucleoside-triphosphatase activity (GO:0017111);; Biological Process: protein catabolic process (GO:0030163);;	K03063|0.0|bta:510029|PSMC4, MGC127979	[O]	Posttranslational modification, protein turnover, chaperones	ATPase family associated with various cellular activities (AAA);; AAA domain (dynein-related subfamily);; AAA domain (Cdc48 subfamily);; Holliday junction DNA helicase ruvB N-terminus;; Protein of unknown function (DUF815)	26S protease regulatory subunit 4 GN=PSMC1 OS=Gallus gallus (Chicken) PE=2 SV=1	PREDICTED: 26S protease regulatory subunit 6B [Chrysemys picta bellii]
gene6734	[Z]	Cytoskeleton	Molecular Function: motor activity (GO:0003774);; Molecular Function: ATP binding (GO:0005524);; Cellular Component: myosin complex (GO:0016459);;	K10356|0.0|bta:532964|MYO1F	[Z]	Cytoskeleton	Myosin head (motor domain);; Myosin tail;; Variant SH3 domain;; SH3 domain;; Variant SH3 domain	Unconventional myosin-Ic-A GN=myo1c-a OS=Xenopus laevis (African clawed frog) PE=1 SV=1	PREDICTED: unconventional myosin-If isoform X2 [Struthio camelus australis]
gene18932	[J]	Translation, ribosomal structure and biogenesis	Biological Process: developmental process (GO:0032502);; Biological Process: single-organism process (GO:0044699);;	--	[R]	General function prediction only	--	Collagen alpha-1(III) chain (Precursor; Fragments) GN=COL3A1 OS=Gallus gallus (Chicken) PE=2 SV=2	PREDICTED: cysteine/serine-rich nuclear protein 1 [Ficedula albicollis]
gene21028	--	--	--	K12459|2e-41|bta:506066|SH2B1	--	--	--	--	--
gene9605	--	--	--	--	--	--	Putative binding domain	--	PREDICTED: uncharacterized protein LOC104057446 [Cuculus canorus]
gene10146	[U]	Intracellular trafficking, secretion, and vesicular transport	--	--	--	--	Family of unknown function, FAM178	Skin secretory protein xP2 (Precursor) GN=p2 OS=Xenopus laevis (African clawed frog) PE=2 SV=2	PREDICTED: protein FAM178B isoform X2 [Anolis carolinensis]
gene2113	--	--	Cellular Component: membrane (GO:0016020);;	K06593|0.0|bta:507718|PVRL4	--	--	CD80-like C2-set immunoglobulin domain;; Immunoglobulin domain;; Immunoglobulin domain;; Immunoglobulin I-set domain;; Immunoglobulin V-set domain;; Immunoglobulin domain	Nectin-4 (Precursor) GN=pvrl4 OS=Xenopus tropicalis (Western clawed frog) PE=2 SV=2	PREDICTED: poliovirus receptor-related protein 4 [Alligator mississippiensis]
gene3039	[HC]	--	Molecular Function: oxidoreductase activity (GO:0016491);; Biological Process: oxidation-reduction process (GO:0055114);;	--	[HC]	--	Oxidoreductase FAD-binding domain;; Oxidoreductase-like protein, N-terminal;; Oxidoreductase NAD-binding domain	NADH-cytochrome b5 reductase 2 GN=cyb5r2 OS=Danio rerio (Zebrafish) PE=2 SV=2	PREDICTED: NADH-cytochrome b5 reductase-like isoform X1 [Anolis carolinensis]
gene25503	--	--	--	--	--	--	Class I Histocompatibility antigen, NKG2D ligand, domains 1 and 2;; Class I Histocompatibility antigen, domains alpha 1 and 2	--	PREDICTED: class I histocompatibility antigen, F10 alpha chain-like, partial [Python bivittatus]
gene4917	--	--	--	K09430|0.0|bta:541125|ELK3, MGC155084	[K]	Transcription	Ets-domain	ETS translocation variant 4 GN=etv4 OS=Danio rerio (Zebrafish) PE=1 SV=2	PREDICTED: ETS domain-containing protein Elk-3 [Colius striatus]
gene10077	--	--	--	K10862|0.0|bta:517053|TDP1	[L]	Replication, recombination and repair	Tyrosyl-DNA phosphodiesterase	Hepatoma-derived growth factor-related protein 2 GN=hdgfrp2 OS=Danio rerio (Zebrafish) PE=2 SV=2	PREDICTED: tyrosyl-DNA phosphodiesterase 1 isoform X1 [Chrysemys picta bellii]
gene918	--	--	--	--	--	--	Domain of unknown function (DUF4587)	Skin secretory protein xP2 (Precursor) GN=p2 OS=Xenopus laevis (African clawed frog) PE=2 SV=2	uncharacterized protein LOC379430 [Xenopus laevis]
gene19773	--	--	Molecular Function: binding (GO:0005488);; Cellular Component: cytoplasm (GO:0005737);; Biological Process: proteolysis (GO:0006508);; Biological Process: apoptotic process (GO:0006915);; Biological Process: organelle organization (GO:0006996);; Biological Process: cellular protein metabolic process (GO:0044267);; Biological Process: single-organism developmental process (GO:0044767);; Biological…	--	[O]	Posttranslational modification, protein turnover, chaperones	Domain of unknown function (DUF3538);; Ubiquitin family;; Ubiquitin-2 like Rad60 SUMO-like	Large proline-rich protein bag6 GN=Bag6 OS=Xenopus tropicalis (Western clawed frog) PE=2 SV=1	large proline-rich protein bag6 isoform 1 [Xenopus (Silurana) tropicalis]
gene22487	--	--	Biological Process: vasculogenesis (GO:0001570);; Molecular Function: G-protein coupled receptor activity (GO:0004930);; Cellular Component: cytoplasm (GO:0005737);; Cellular Component: plasma membrane (GO:0005886);; Cellular Component: cell-cell junction (GO:0005911);; Biological Process: G-protein coupled receptor signaling pathway (GO:0007186);; Biological Process: Wnt signaling pathway, calci…	K02354|0.0|bta:445416|FZD4	[T]	Signal transduction mechanisms	Frizzled/Smoothened family membrane region;; Fz domain	Frizzled-4 (Precursor) GN=FZD4 OS=Gallus gallus (Chicken) PE=2 SV=1	PREDICTED: frizzled-4 [Anas platyrhynchos]
gene8131	--	--	--	--	[S]	Function unknown	Retinoic acid induced 16-like protein	Protein FAM160B1 GN=fam160b1 OS=Xenopus laevis (African clawed frog) PE=2 SV=1	PREDICTED: protein FAM160B2 isoform X1 [Chrysemys picta bellii]
gene8842	[KAD]	--	--	K09420|0.0|cfa:483995|MYB, c-myb	[K]	Transcription	C-myb, C-terminal;; Myb-like DNA-binding domain;; Myb-like DNA-binding domain;; LMSTEN motif	Transcriptional activator Myb GN=MYB OS=Gallus gallus (Chicken) PE=1 SV=1	PREDICTED: transcriptional activator Myb isoform X1 [Chrysemys picta bellii]
gene17970	--	--	Cellular Component: mitochondrion (GO:0005739);; Biological Process: heart development (GO:0007507);; Biological Process: single-organism cellular process (GO:0044763);; Biological Process: regulation of mRNA processing (GO:0050684);; Biological Process: muscle structure development (GO:0061061);;	--	--	--	Mitochondrial 28S ribosomal protein S27	Pentatricopeptide repeat-containing protein 2, mitochondrial GN=ptcd2 OS=Xenopus laevis (African clawed frog) PE=2 SV=1	PREDICTED: pentatricopeptide repeat-containing protein 2, mitochondrial [Chelonia mydas]
gene15247	--	--	--	--	[D]	Cell cycle control, cell division, chromosome partitioning	Sfi1 spindle body protein	Collagen alpha-1(I) chain (Precursor) GN=COL1A1 OS=Gallus gallus (Chicken) PE=1 SV=3	PREDICTED: protein SFI1 homolog isoform X1 [Alligator sinensis]
gene20656	[J]	Translation, ribosomal structure and biogenesis	Biological Process: pseudouridine synthesis (GO:0001522);; Molecular Function: RNA binding (GO:0003723);; Molecular Function: pseudouridine synthase activity (GO:0009982);;	--	[A]	RNA processing and modification	RNA pseudouridylate synthase	RNA pseudouridylate synthase domain-containing protein 1 GN=rpusd1 OS=Danio rerio (Zebrafish) PE=2 SV=1	RNA pseudouridylate synthase domain-containing protein 1, partial [Manacus vitellinus]
gene25080	--	--	Cellular Component: cytosol (GO:0005829);; Biological Process: negative regulation of epidermal growth factor-activated receptor activity (GO:0007175);; Cellular Component: early endosome membrane (GO:0031901);; Molecular Function: phosphatidylinositol-3-phosphate binding (GO:0032266);; Molecular Function: metal ion binding (GO:0046872);;	--	[R]	General function prediction only	--	Lateral signaling target protein 2 homolog GN=zfyve28 OS=Xenopus tropicalis (Western clawed frog) PE=2 SV=1	PREDICTED: lateral signaling target protein 2 homolog, partial [Pterocles gutturalis]
gene24621	--	--	--	K12019|0.0|bta:521567|TRIM64	[O]	Posttranslational modification, protein turnover, chaperones	SPRY domain;; zinc finger of C3HC4-type, RING;; B-box zinc finger;; Zinc finger, C3HC4 type (RING finger);; Zinc finger, C3HC4 type (RING finger)	Zinc-binding protein A33 OS=Pleurodeles waltl (Iberian ribbed newt) PE=1 SV=2	PREDICTED: E3 ubiquitin-protein ligase TRIM39-like [Pelodiscus sinensis]
gene9223	--	--	--	K04957|0.0|hsa:10021|HCN4, SSS2	[PT]	--	Ion transport protein N-terminal;; Cyclic nucleotide-binding domain;; Ion transport protein	Cyclic nucleotide-gated channel rod photoreceptor subunit alpha OS=Gallus gallus (Chicken) PE=2 SV=1	PREDICTED: LOW QUALITY PROTEIN: potassium/sodium hyperpolarization-activated cyclic nucleotide-gated channel 4 [Serinus canaria]
gene20409	--	--	Cellular Component: extracellular region (GO:0005576);; Cellular Component: nuclear envelope (GO:0005635);; Cellular Component: lysosome (GO:0005764);; Cellular Component: endosome (GO:0005768);; Cellular Component: endoplasmic reticulum (GO:0005783);; Cellular Component: Golgi apparatus (GO:0005794);; Cellular Component: integral component of plasma membrane (GO:0005887);; Biological Process: pr…	K12385|0.0|bta:286772|NPC1	[I]	Lipid transport and metabolism	--	--	PREDICTED: LOW QUALITY PROTEIN: Niemann-Pick C1 protein-like, partial [Caprimulgus carolinensis]
gene6798	[E]	Amino acid transport and metabolism	--	K08656|0.0|bta:521100|DPP9	[O]	Posttranslational modification, protein turnover, chaperones	Dipeptidyl peptidase IV (DPP IV) N-terminal region;; Prolyl oligopeptidase family;; X-Pro dipeptidyl-peptidase (S15 family)	--	PREDICTED: dipeptidyl peptidase 9 [Nestor notabilis]
gene2150	--	--	--	--	[T]	Signal transduction mechanisms	Immunoglobulin domain;; Immunoglobulin I-set domain;; Immunoglobulin domain;; Immunoglobulin domain;; Fibronectin type III domain;; CD80-like C2-set immunoglobulin domain;; Immunoglobulin V-set domain;; Alphaherpesvirus glycoprotein E	Peroxidasin (Precursor) GN=pxdn OS=Xenopus tropicalis (Western clawed frog) PE=2 SV=1	PREDICTED: protein turtle homolog A [Pseudopodoces humilis]
gene9630	--	--	--	K06826|0.0|bta:521854|NID2, MGC159943	[MW]	--	G2F domain;; Nidogen-like;; EGF domain;; Low-density lipoprotein receptor repeat class B;; Calcium-binding EGF domain;; Complement Clr-like EGF-like;; Thyroglobulin type-1 repeat;; EGF-like domain;; SMP-30/Gluconolaconase/LRE-like region	Low-density lipoprotein receptor-related protein 1 (Precursor) GN=LRP1 OS=Gallus gallus (Chicken) PE=2 SV=1	PREDICTED: nidogen-2 [Chrysemys picta bellii]
gene6265	[RTKL]	--	--	K08855|0.0|bta:511296|GAK, MGC127293	[TR]	--	Protein kinase domain;; C2 domain of PTEN tumour-suppressor protein;; Protein tyrosine kinase	Tensin GN=TNS OS=Gallus gallus (Chicken) PE=1 SV=2	PREDICTED: cyclin-G-associated kinase [Manacus vitellinus]
gene24526	--	--	--	--	--	--	Transcription factor Pcc1	--	PREDICTED: EKC/KEOPS complex subunit LAGE3 [Chrysemys picta bellii]
gene1887	--	--	--	K01230|0.0|bta:615012|MAN1C1	[G]	Carbohydrate transport and metabolism	Glycosyl hydrolase family 47	ER degradation-enhancing alpha-mannosidase-like protein 3 (Precursor) GN=edem3 OS=Xenopus laevis (African clawed frog) PE=2 SV=2	PREDICTED: mannosyl-oligosaccharide 1,2-alpha-mannosidase IC [Haliaeetus leucocephalus]
gene11503	--	--	--	K13710|0.0|bta:524352|ARHGEF7	[F]	Nucleotide transport and metabolism	RhoGEF domain	Rho guanine nucleotide exchange factor 6 GN=ARHGEF6 OS=Gallus gallus (Chicken) PE=2 SV=1	PREDICTED: rho guanine nucleotide exchange factor 7, partial [Haliaeetus albicilla]
gene19616	--	--	--	--	[T]	Signal transduction mechanisms	EGF-like domain;; Human growth factor-like EGF	Delta-like protein D (Precursor) GN=dld OS=Danio rerio (Zebrafish) PE=1 SV=2	PREDICTED: protein delta homolog 2 [Pterocles gutturalis]
gene16703	[I]	Lipid transport and metabolism	Molecular Function: biotin carboxylase activity (GO:0004075);; Molecular Function: ATP binding (GO:0005524);;	K11262|0.0|bta:281590|ACACA, ACCA	[I]	Lipid transport and metabolism	Acetyl-CoA carboxylase, central region;; Carboxyl transferase domain;; Carbamoyl-phosphate synthase L chain, ATP binding domain;; Acetyl-CoA carboxylase, central region;; Biotin carboxylase C-terminal domain;; Biotin-requiring enzyme;; Carboxyl transferase domain;; Carbamoyl-phosphate synthase L chain, N-terminal domain;; Acetyl-CoA carboxylase, central region	Biotin carboxylase GN=ACAC OS=Gallus gallus (Chicken) PE=1 SV=1	PREDICTED: acetyl-CoA carboxylase 1 isoform X1 [Aptenodytes forsteri]
gene4088	--	--	Cellular Component: nucleus (GO:0005634);;	K11666|1e-124|bta:509187|INO80B, ZNHIT4	--	--	--	--	PREDICTED: INO80 complex subunit B [Anolis carolinensis]
gene17831	--	--	--	K12419|0.0|bta:523867|FADS6, MGC151555	--	--	Fatty acid desaturase	--	PREDICTED: fatty acid desaturase 6, partial [Balearica regulorum gibbericeps]
gene20251	[R]	General function prediction only	--	--	[R]	General function prediction only	Alpha/beta hydrolase family;; alpha/beta hydrolase fold;; Alpha/beta hydrolase family	Epoxide hydrolase 3 GN=ephx3 OS=Xenopus tropicalis (Western clawed frog) PE=2 SV=1	PREDICTED: valacyclovir hydrolase isoform X3 [Gallus gallus]
gene25569	--	--	Biological Process: mitotic spindle assembly checkpoint (GO:0007094);;	K06638|9e-34|pon:100454918|MAD1L1	[D]	Cell cycle control, cell division, chromosome partitioning	Mitotic checkpoint protein	--	PREDICTED: mitotic spindle assembly checkpoint protein MAD1-like [Alligator sinensis]
gene299	[L]	Replication, recombination and repair	--	--	--	--	Solute carrier (proton/amino acid symporter), TRAMD3 or PAT1	CAP-Gly domain-containing linker protein 1 GN=CLIP1 OS=Gallus gallus (Chicken) PE=2 SV=1	PREDICTED: protein MAATS1 isoform X1 [Chrysemys picta bellii]
gene6452	--	--	--	--	--	--	Olfactory receptor;; 7 transmembrane receptor (rhodopsin family);; Serpentine type 7TM GPCR chemoreceptor Srsx	Olfactory receptor-like protein COR4 GN=COR4 OS=Gallus gallus (Chicken) PE=3 SV=1	PREDICTED: olfactory receptor 10H1-like [Alligator sinensis]
gene18571	--	--	--	K10054|0.0|bta:100138545|PML	[O]	Posttranslational modification, protein turnover, chaperones	Protein of unknown function (DUF3583);; B-box zinc finger	E3 ubiquitin-protein ligase TRIM33 GN=trim33 OS=Danio rerio (Zebrafish) PE=2 SV=1	PREDICTED: protein PML isoform X1 [Chrysemys picta bellii]
gene24768	--	--	--	--	--	--	--	NMDA receptor synaptonuclear signaling and neuronal migration factor GN=nsmf OS=Danio rerio (Zebrafish) PE=2 SV=1	NMDA receptor synaptonuclear signaling and neuronal migration factor, partial [Chlamydotis macqueenii]
gene16884	--	--	--	K03255|0.0|bta:531049|similar to Putative eukaryotic translation initiation factor 3 subunit (eIF-3)	[R]	General function prediction only	Clustered mitochondria;; Translation initiation factor eIF3 subunit 135;; Mitochondrial function, CLU-N-term;; Tetratricopeptide repeat;; Tetratricopeptide repeat	Clustered mitochondria protein homolog {ECO:0000255|HAMAP-Rule:MF_03013} OS=Xenopus tropicalis (Western clawed frog) PE=2 SV=1	PREDICTED: clustered mitochondria protein homolog [Apaloderma vittatum]
gene20188	--	--	--	K11983|0.0|bta:518996|RNF182	[O]	Posttranslational modification, protein turnover, chaperones	--	E3 ubiquitin-protein ligase RNF182 GN=rnf182 OS=Xenopus laevis (African clawed frog) PE=2 SV=1	PREDICTED: E3 ubiquitin-protein ligase RNF182 [Struthio camelus australis]
gene19346	--	--	Cellular Component: intracellular part (GO:0044424);; Biological Process: single-organism cellular process (GO:0044763);; Biological Process: negative regulation of cellular process (GO:0048523);;	--	[T]	Signal transduction mechanisms	LIM domain	LIM domain-containing protein 1 GN=limd1 OS=Xenopus laevis (African clawed frog) PE=1 SV=1	PREDICTED: LIM domain-containing protein 1 [Alligator mississippiensis]
gene17795	--	--	--	K06525|0.0|aml:100469928|integrin beta-4-like	[TW]	--	Fibronectin type III domain;; Calx-beta domain;; Integrin, beta chain;; Integrin beta tail domain;; EGF-like domain;; Fibronectin type III domain	Integrin beta-1 (Precursor) GN=ITGB1 OS=Gallus gallus (Chicken) PE=1 SV=1	PREDICTED: integrin beta-4 [Alligator mississippiensis]
gene12442	[L]	Replication, recombination and repair	--	K03163|1e-146|mcc:696782|TOP1MT	[L]	Replication, recombination and repair	Eukaryotic DNA topoisomerase I, DNA binding fragment;; Eukaryotic DNA topoisomerase I, DNA binding fragment;; Eukaryotic DNA topoisomerase I, catalytic core;; Eukaryotic DNA topoisomerase I, DNA binding fragment;; C-terminal topoisomerase domain	DNA topoisomerase 1 GN=top1 OS=Xenopus laevis (African clawed frog) PE=2 SV=1	PREDICTED: DNA topoisomerase I, mitochondrial isoform X1 [Chrysemys picta bellii]
gene1791	[D]	Cell cycle control, cell division, chromosome partitioning	--	K06257|0.0|bta:618198|SDC3	--	--	Syndecan domain	Syndecan-3 (Precursor) GN=SDC3 OS=Gallus gallus (Chicken) PE=2 SV=2	Syndecan-3 [Chelonia mydas]
gene7711	[M]	Cell wall/membrane/envelope biogenesis	Cellular Component: Golgi apparatus (GO:0005794);; Biological Process: protein glycosylation (GO:0006486);; Cellular Component: integral component of membrane (GO:0016021);; Molecular Function: transferase activity, transferring glycosyl groups (GO:0016757);;	K00710|0.0|bta:615819|GALNTL6	[O]	Posttranslational modification, protein turnover, chaperones	Glycosyl transferase family 2;; Ricin-type beta-trefoil lectin domain;; Glycosyltransferase like family 2;; N-terminal domain of galactosyltransferase;; Glycosyltransferase like family 2	Polypeptide N-acetylgalactosaminyltransferase 11 GN=galnt11 OS=Xenopus tropicalis (Western clawed frog) PE=1 SV=2	PREDICTED: UDP-N-acetyl-alpha-D-galactosamine:polypeptide N-acetylgalactosaminyltransferase-like 6 isoform X2 [Gallus gallus]
gene1778	--	--	Molecular Function: G-protein coupled receptor activity (GO:0004930);; Cellular Component: plasma membrane (GO:0005886);; Biological Process: neuropeptide signaling pathway (GO:0007218);; Cellular Component: integral component of membrane (GO:0016021);; Biological Process: negative regulation of angiogenesis (GO:0016525);;	K04597|0.0|cfa:487317|BAI2	--	--	Thrombospondin type 1 domain;; Domain of unknown function (DUF3497);; Thrombospondin type 1 domain;; Hormone receptor domain;; 7 transmembrane receptor (Secretin family);; Latrophilin/CL-1-like GPS domain	Thrombospondin-2 (Precursor) GN=THBS2 OS=Gallus gallus (Chicken) PE=2 SV=1	PREDICTED: brain-specific angiogenesis inhibitor 2 [Calypte anna]
gene23262	--	--	Molecular Function: extracellular matrix structural constituent (GO:0005201);; Cellular Component: collagen (GO:0005581);;	K06237|0.0|bta:511602|COL4A5	[W]	Extracellular structures	Collagen triple helix repeat (20 copies);; C-terminal tandem repeated domain in type 4 procollagen	Collagen alpha-1(I) chain (Precursor) GN=COL1A1 OS=Gallus gallus (Chicken) PE=1 SV=3	PREDICTED: collagen alpha-5(IV) chain [Chlamydotis macqueenii]
gene21106	[R]	General function prediction only	Molecular Function: binding (GO:0005488);;	--	[R]	General function prediction only	Zinc-finger double domain;; Zinc finger, C2H2 type;; C2H2-type zinc finger;; C2H2-type zinc finger;; Zinc-finger double-stranded RNA-binding;; Zinc-finger double domain;; Zinc finger, C2H2 type;; C2H2-type zinc finger;; Zinc-finger double-stranded RNA-binding;; C2H2-type zinc finger;; Zinc ribbon domain	Oocyte zinc finger protein XlCOF7.1 (Fragment) OS=Xenopus laevis (African clawed frog) PE=2 SV=1	PREDICTED: zinc finger protein 668, partial [Alligator sinensis]
gene15468	--	--	--	K06809|0.0|bta:522202|CDH15, MGC155243	[S]	Function unknown	Cadherin domain	Cadherin-2 (Precursor) GN=cdh2 OS=Danio rerio (Zebrafish) PE=2 SV=2	PREDICTED: cadherin-15, partial [Chrysemys picta bellii]
gene5831	--	--	--	--	--	--	Tumour necrosis factor receptor superfamily member 19	RELT-like protein 1 (Precursor) GN=RELL1 OS=Gallus gallus (Chicken) PE=2 SV=1	PREDICTED: RELT-like protein 1 [Chrysemys picta bellii]
gene1826	--	--	--	--	--	--	Cell-cycle sustaining, positive selection,	Protein THEMIS GN=themis OS=Danio rerio (Zebrafish) PE=2 SV=1	PREDICTED: protein THEMIS2 isoform X1 [Chrysemys picta bellii]
gene16172	--	--	--	--	--	--	PNMA	Collagen alpha-1(III) chain (Precursor; Fragments) GN=COL3A1 OS=Gallus gallus (Chicken) PE=2 SV=2	hypothetical protein N303_12826, partial [Cuculus canorus]
gene3341	--	--	--	--	[T]	Signal transduction mechanisms	Guanylate-kinase-associated protein (GKAP) protein	Disks large-associated protein 1 GN=si:zc142h2.3 OS=Danio rerio (Zebrafish) PE=3 SV=2	PREDICTED: disks large-associated protein 3 [Pseudopodoces humilis]
gene16280	--	--	--	--	--	--	--	Histone-lysine N-methyltransferase SETD1B GN=SETD1B OS=Gallus gallus (Chicken) PE=2 SV=1	PREDICTED: proteoglycan 4 [Zonotrichia albicollis]
gene3527	--	--	--	K10740|2e-61|bta:512754|RPA3, MGC128567	--	--	Replication factor A protein 3	--	PREDICTED: replication protein A 14 kDa subunit [Zonotrichia albicollis]
gene1808	[DZ]	--	--	K11493|0.0|bta:534142|RCC1, MGC148464	[S]	Function unknown	Regulator of chromosome condensation (RCC1) repeat;; Regulator of chromosome condensation (RCC1) repeat	Regulator of chromosome condensation GN=rcc1 OS=Xenopus laevis (African clawed frog) PE=2 SV=1	PREDICTED: regulator of chromosome condensation isoform X1 [Struthio camelus australis]
gene6799	--	--	--	--	--	--	Uncharacterised protein family UPF0556	--	PREDICTED: UPF0556 protein C19orf10 homolog [Haliaeetus leucocephalus]
gene17716	--	--	--	--	--	--	BRE1 E3 ubiquitin ligase	Coiled-coil domain-containing protein 40 GN=ccdc40 OS=Danio rerio (Zebrafish) PE=2 SV=2	PREDICTED: coiled-coil domain-containing protein 40 [Alligator mississippiensis]
gene11079	[E]	Amino acid transport and metabolism	--	K00314|0.0|bta:614603|SARDH	[E]	Amino acid transport and metabolism	FAD dependent oxidoreductase;; Aminomethyltransferase folate-binding domain;; Aminomethyltransferase folate-binding domain;; Glycine cleavage T-protein C-terminal barrel domain	Collagen alpha-1(I) chain (Precursor) GN=COL1A1 OS=Cynops pyrrhogaster (Japanese common newt) PE=2 SV=1	PREDICTED: LOW QUALITY PROTEIN: sarcosine dehydrogenase, mitochondrial [Egretta garzetta]
gene13183	--	--	Molecular Function: G-protein coupled receptor binding (GO:0001664);; Molecular Function: Rho guanyl-nucleotide exchange factor activity (GO:0005089);; Molecular Function: phospholipid binding (GO:0005543);; Cellular Component: cytoplasm (GO:0005737);; Biological Process: regulation of Rho protein signal transduction (GO:0035023);; Biological Process: termination of G-protein coupled receptor sig…	K07532|0.0|bta:503575|ARHGEF12, LARG	[T]	Signal transduction mechanisms	Regulator of G protein signalling-like domain;; RhoGEF domain;; PDZ domain (Also known as DHR or GLGF);; PDZ domain	Rho guanine nucleotide exchange factor 3 GN=Arhgef3 OS=Gallus gallus (Chicken) PE=2 SV=1	PREDICTED: rho guanine nucleotide exchange factor 12 isoform X1 [Chrysemys picta bellii]
gene23505	--	--	--	--	[S]	Function unknown	MAGE family	--	PREDICTED: melanoma-associated antigen G1-like isoform X1 [Latimeria chalumnae]
gene16006	--	--	Biological Process: metabolic process (GO:0008152);; Cellular Component: membrane (GO:0016020);; Molecular Function: hydrolase activity (GO:0016787);;	--	[R]	General function prediction only	PLD-like domain;; PLD-like domain;; Phospholipase D Active site motif	Phospholipase D3 GN=pld3 OS=Xenopus tropicalis (Western clawed frog) PE=2 SV=1	PREDICTED: phospholipase D3 [Chelonia mydas]
gene9061	[O]	Posttranslational modification, protein turnover, chaperones	Molecular Function: catalytic activity (GO:0003824);; Biological Process: metabolic process (GO:0008152);;	K11713|0.0|ecb:100064254|similar to protein geranylgeranyltransferase type I, beta subunit	[O]	Posttranslational modification, protein turnover, chaperones	Prenyltransferase and squalene oxidase repeat;; Prenyltransferase-like	--	PREDICTED: geranylgeranyl transferase type-1 subunit beta [Chelonia mydas]
gene6628	--	--	--	--	[J]	Translation, ribosomal structure and biogenesis	Brix domain	Collagen alpha-2(I) chain (Precursor) GN=col1a2 OS=Oncorhynchus mykiss (Rainbow trout) PE=2 SV=2	PREDICTED: uncharacterized protein LOC101932811 [Chrysemys picta bellii]
gene15203	[U]	Intracellular trafficking, secretion, and vesicular transport	--	K12392|0.0|bta:506192|AP1B1, MGC128441	[U]	Intracellular trafficking, secretion, and vesicular transport	Adaptin N terminal region;; non-SMC mitotic condensation complex subunit 1;; Beta2-adaptin appendage, C-terminal sub-domain;; HEAT repeats;; HEAT repeat;; Adaptin C-terminal domain;; Armadillo/beta-catenin-like repeat;; Nuclear condensing complex subunits, C-term domain;; HEAT-like repeat	Coatomer subunit beta {ECO:0000312|EMBL:AAH81657.1} OS=Danio rerio (Zebrafish) PE=2 SV=1	PREDICTED: AP-1 complex subunit beta-1 isoform X1 [Mesitornis unicolor]
gene16928	[GEPR]	--	Biological Process: B cell homeostasis (GO:0001782);; Biological Process: regulation of humoral immune response (GO:0002920);; Cellular Component: integral component of membrane (GO:0016021);; Biological Process: T cell homeostasis (GO:0043029);; Biological Process: regulation of eye pigmentation (GO:0048073);; Biological Process: transmembrane transport (GO:0055085);; Biological Process: bone de…	--	[G]	Carbohydrate transport and metabolism	Major Facilitator Superfamily;; Sugar (and other) transporter;; MFS/sugar transport protein;; Organic Anion Transporter Polypeptide (OATP) family	Protein spinster homolog 2 GN=spns2 OS=Xenopus tropicalis (Western clawed frog) PE=2 SV=1	PREDICTED: protein spinster homolog 2 [Struthio camelus australis]
gene25590	--	--	--	--	[Z]	Cytoskeleton	Histone deacetylase complex subunit SAP25	--	PREDICTED: histone deacetylase complex subunit SAP25-like [Python bivittatus]
gene2330	--	--	--	--	--	--	--	Cell cycle progression protein 1 GN=CCPG1 OS=Gallus gallus (Chicken) PE=2 SV=1	PREDICTED: pre-B-cell leukemia transcription factor-interacting protein 1 [Chrysemys picta bellii]
gene15085	--	--	--	--	[T]	Signal transduction mechanisms	GTPase-activator protein for Ras-like GTPase;; C2 domain;; BTK motif;; PH domain	Collagen alpha-1(I) chain (Precursor) GN=COL1A1 OS=Cynops pyrrhogaster (Japanese common newt) PE=2 SV=1	PREDICTED: rasGAP-activating-like protein 1 isoform X2 [Chrysemys picta bellii]
gene5474	[OD]	--	Molecular Function: ubiquitin-protein ligase activity (GO:0004842);; Cellular Component: nucleus (GO:0005634);; Cellular Component: cytosol (GO:0005829);; Biological Process: protein monoubiquitination (GO:0006513);; Biological Process: response to stress (GO:0006950);; Molecular Function: zinc ion binding (GO:0008270);; Cellular Component: SCF ubiquitin ligase complex (GO:0019005);; Molecular Fu…	K03868|9e-63|aml:100469702|hypothetical protein LOC100469702	[O]	Posttranslational modification, protein turnover, chaperones	RING-H2 zinc finger;; Anaphase-promoting complex subunit 11 RING-H2 finger	RING-box protein 1 GN=rbx1 OS=Salmo salar (Atlantic salmon) PE=2 SV=2	unnamed protein product [Tetraodon nigroviridis]
gene5369	[R]	General function prediction only	--	--	--	--	EF-hand domain pair;; EF hand;; EF-hand domain;; EF hand;; Ras family	EF-hand calcium-binding domain-containing protein 4A GN=cracr2b OS=Danio rerio (Zebrafish) PE=2 SV=2	PREDICTED: EF-hand calcium-binding domain-containing protein 4B [Chrysemys picta bellii]
gene21807	--	--	--	--	--	--	Proline-rich acidic protein 1, pregnancy-specific uterine	Collagen alpha-1(I) chain {ECO:0000303|PubMed:19407199} (Fragments) OS=Brachylophosaurus canadensis (Campanian hadrosaur) PE=1 SV=1	Proline-rich acidic protein 1 [Chelonia mydas]
gene9269	--	--	Biological Process: transport (GO:0006810);; Cellular Component: membrane (GO:0016020);; Cellular Component: cytoplasmic part (GO:0044444);;	K12391|0.0|ssc:100157682|AP1G2	[U]	Intracellular trafficking, secretion, and vesicular transport	Adaptin N terminal region;; Adaptin C-terminal domain	--	PREDICTED: AP-1 complex subunit gamma-1 isoform X2 [Poecilia reticulata]
gene15315	--	--	--	--	--	--	--	--	PREDICTED: basic proline-rich protein-like [Ficedula albicollis]
gene12071	--	--	--	K11471|0.0|bta:522091|ASXL1	--	--	PHD domain of transcriptional enhancer, Asx;; Asx homology domain;; HB1, ASXL, restriction endonuclease HTH domain	Putative Polycomb group protein ASXL2 GN=ASXL2 OS=Gallus gallus (Chicken) PE=2 SV=1	PREDICTED: putative Polycomb group protein ASXL1 [Chrysemys picta bellii]
gene20259	[RTKL]	--	--	K08282|0.0|bta:518025|MYLK4	[T]	Signal transduction mechanisms	Protein kinase domain;; Protein tyrosine kinase;; Lipopolysaccharide kinase (Kdo/WaaP) family	Myosin light chain kinase 3 GN=mylk3 OS=Danio rerio (Zebrafish) PE=2 SV=1	PREDICTED: myosin light chain kinase family member 4 isoform X4 [Chrysemys picta bellii]
gene5477	[S]	Function unknown	--	--	[R]	General function prediction only	Leucine rich repeat;; Leucine Rich repeats (2 copies);; Leucine Rich Repeat;; Leucine Rich repeat;; Leucine rich repeat N-terminal domain	Peroxidasin (Precursor) GN=pxdn OS=Xenopus tropicalis (Western clawed frog) PE=2 SV=1	Chondroadherin-like, partial [Phoenicopterus ruber ruber]
gene5911	--	--	--	--	--	--	Endonuclease/Exonuclease/phosphatase family	--	PREDICTED: PGAP2-interacting protein [Chrysemys picta bellii]
gene16186	--	--	--	--	[A]	RNA processing and modification	Zinc finger C-x8-C-x5-C-x3-H type (and similar)	Collagen alpha-2(I) chain (Precursor; Fragments) GN=COL1A2 OS=Gallus gallus (Chicken) PE=1 SV=2	Zinc finger CCCH domain-containing protein 4, partial [Aptenodytes forsteri]
gene17938	--	--	--	K06537|5e-82|cfa:475992|CD151	[R]	General function prediction only	Tetraspanin family	Tetraspanin-9 GN=tspan9 OS=Xenopus laevis (African clawed frog) PE=2 SV=1	PREDICTED: CD151 antigen isoform X4 [Latimeria chalumnae]
gene8506	--	--	--	--	--	--	SEA domain;; SEA domain	Interphotoreceptor matrix proteoglycan 1 (Precursor) OS=Gallus gallus (Chicken) PE=1 SV=1	PREDICTED: interphotoreceptor matrix proteoglycan 1 [Anolis carolinensis]
gene18051	[R]	General function prediction only	--	--	--	--	Ankyrin repeats (3 copies);; Ankyrin repeat;; Ankyrin repeats (many copies);; Ankyrin repeats (many copies);; Ankyrin repeat	Inversin GN=INVS OS=Gallus gallus (Chicken) PE=2 SV=2	Ankyrin repeat domain-containing protein 55 [Chelonia mydas]
gene11053	--	--	--	--	--	--	--	Serologically defined colon cancer antigen 3 homolog GN=sdccag3 OS=Xenopus tropicalis (Western clawed frog) PE=2 SV=1	Serologically defined colon cancer antigen 3 like protein [Chelonia mydas]
gene19546	--	--	Molecular Function: potassium channel activity (GO:0005267);; Cellular Component: integral component of membrane (GO:0016021);; Biological Process: potassium ion transmembrane transport (GO:0071805);;	K04916|0.0|bta:782166|KCNK5	[P]	Inorganic ion transport and metabolism	Ion channel	Potassium channel subfamily K member 9 GN=kcnk9 OS=Xenopus laevis (African clawed frog) PE=2 SV=1	PREDICTED: potassium channel subfamily K member 5 isoform X1 [Haliaeetus leucocephalus]
gene16648	--	--	--	--	[IU]	--	Myotubularin-like phosphatase domain;; FYVE zinc finger	Myotubularin-related protein 4 GN=mtmr4 OS=Xenopus laevis (African clawed frog) PE=2 SV=1	PREDICTED: myotubularin-related protein 4 isoform X2 [Chrysemys picta bellii]
gene9516	--	--	--	--	--	--	Domain of unknown function (DUF4594)	Collagen alpha-1(II) chain (Precursor) GN=col2a1 OS=Xenopus laevis (African clawed frog) PE=2 SV=2	PREDICTED: uncharacterized protein C15orf52 homolog isoform X1 [Anolis carolinensis]
gene13076	--	--	Biological Process: regulation of exocyst assembly (GO:0001928);; Biological Process: cell surface receptor signaling pathway (GO:0007166);; Cellular Component: external side of plasma membrane (GO:0009897);; Cellular Component: integral component of membrane (GO:0016021);; Cellular Component: axon (GO:0030424);; Cellular Component: growth cone (GO:0030426);; Biological Process: neuron projection…	K06491|0.0|cfa:479435|NCAM1	[T]	Signal transduction mechanisms	Immunoglobulin I-set domain;; Immunoglobulin domain;; Immunoglobulin domain;; Immunoglobulin domain;; Immunoglobulin V-set domain;; Fibronectin type III domain;; CD80-like C2-set immunoglobulin domain;; Immunoglobulin C1-set domain	Neural cell adhesion molecule 1 (Precursor) GN=NCAM1 OS=Gallus gallus (Chicken) PE=1 SV=3	PREDICTED: neural cell adhesion molecule 1 isoform X2 [Columba livia]
gene2573	--	--	--	K06522|0.0|bta:530939|IGSF3	--	--	Immunoglobulin V-set domain;; Immunoglobulin I-set domain;; Immunoglobulin domain;; Immunoglobulin domain;; Immunoglobulin domain;; Natural killer cell receptor 2B4;; Alphaherpesvirus glycoprotein I;; Immunoglobulin V-set domain	Immunoglobulin superfamily member 3 (Precursor) GN=igsf3 OS=Xenopus laevis (African clawed frog) PE=2 SV=1	PREDICTED: immunoglobulin superfamily member 3 isoform X1 [Chrysemys picta bellii]
gene844	[R]	General function prediction only	--	--	[UR]	--	Dynamin central region;; Dynamin family;; Dynamin GTPase effector domain	Interferon-induced GTP-binding protein Mx GN=MX OS=Anas platyrhynchos (Domestic duck) PE=2 SV=1	PREDICTED: interferon-induced GTP-binding protein Mx-like [Chelonia mydas]
gene6588	--	--	Biological Process: single-organism process (GO:0044699);; Biological Process: response to stimulus (GO:0050896);;	K04257|1e-175|bta:509267|similar to olfactory receptor Olr1158	--	--	Olfactory receptor;; 7 transmembrane receptor (rhodopsin family)	Olfactory receptor-like protein COR4 GN=COR4 OS=Gallus gallus (Chicken) PE=3 SV=1	olfactory receptor [Latimeria chalumnae]
gene22916	[RTKL]	--	Molecular Function: magnesium ion binding (GO:0000287);; Molecular Function: protein serine/threonine kinase activity (GO:0004674);; Molecular Function: ATP binding (GO:0005524);; Cellular Component: intracellular (GO:0005622);; Biological Process: protein phosphorylation (GO:0006468);; Biological Process: intracellular signal transduction (GO:0007243);;	K04445|0.0|bta:523746|RPS6KA4	[T]	Signal transduction mechanisms	Protein kinase domain;; Protein tyrosine kinase;; Protein kinase C terminal domain	Ribosomal protein S6 kinase alpha-5 GN=RPS6KA5 OS=Gallus gallus (Chicken) PE=2 SV=1	PREDICTED: ribosomal protein S6 kinase alpha-5-like [Latimeria chalumnae]
gene18451	--	--	--	K02162|1e-121|bta:282151|BCL2A1	[T]	Signal transduction mechanisms	Apoptosis regulator proteins, Bcl-2 family	Apoptosis regulator R1 (Fragment) OS=Xenopus laevis (African clawed frog) PE=2 SV=1	PREDICTED: bcl-2-related protein A1 [Chelonia mydas]
gene11017	--	--	--	--	[T]	Signal transduction mechanisms	Laminin N-terminal (Domain VI);; Laminin EGF-like (Domains III and V)	Netrin-1 (Precursor) GN=NTN1 OS=Gallus gallus (Chicken) PE=1 SV=1	Netrin-G2 [Chelonia mydas]
gene12394	[J]	Translation, ribosomal structure and biogenesis	--	K14710|1e-133|bta:510951|SLC39A4, MGC139168	[P]	Inorganic ion transport and metabolism	ZIP Zinc transporter	Collagen alpha-1(II) chain (Precursor) GN=col2a1 OS=Xenopus laevis (African clawed frog) PE=2 SV=2	PREDICTED: zinc transporter ZIP4-like [Alligator sinensis]
gene13587	--	--	Molecular Function: binding (GO:0005488);;	--	--	--	--	Pleckstrin homology domain-containing family B member 2 GN=PLEKHB2 OS=Gallus gallus (Chicken) PE=2 SV=1	PREDICTED: pleckstrin homology domain-containing family B member 1 [Chrysemys picta bellii]
gene20826	--	--	--	--	--	--	--	UPF0764 protein C16orf89 homolog (Precursor) OS=Danio rerio (Zebrafish) PE=2 SV=2	PREDICTED: UPF0764 protein C16orf89 homolog [Chelonia mydas]
gene23942	--	--	--	--	[TU]	--	C2 domain;; FYVE-type zinc finger	Synaptotagmin-1 GN=SYT1 OS=Gallus gallus (Chicken) PE=2 SV=1	PREDICTED: synaptotagmin-like protein 5 [Charadrius vociferus]
gene5891	--	--	Molecular Function: GABA-A receptor activity (GO:0004890);; Molecular Function: extracellular ligand-gated ion channel activity (GO:0005230);; Cellular Component: plasma membrane (GO:0005886);; Biological Process: ion transport (GO:0006811);; Cellular Component: integral component of membrane (GO:0016021);; Cellular Component: cell junction (GO:0030054);; Cellular Component: postsynaptic membrane…	K05181|0.0|bta:282239|GABRB1	[T]	Signal transduction mechanisms	Neurotransmitter-gated ion-channel transmembrane region;; Neurotransmitter-gated ion-channel ligand binding domain	Gamma-aminobutyric acid receptor subunit beta-3 (Precursor) GN=GABRB3 OS=Gallus gallus (Chicken) PE=2 SV=1	PREDICTED: gamma-aminobutyric acid receptor subunit beta-1 isoform X1 [Chrysemys picta bellii]
gene6845	--	--	--	--	[E]	Amino acid transport and metabolism	Peptidase family M28	Nicalin-1 (Precursor) GN=ncl1 OS=Danio rerio (Zebrafish) PE=2 SV=1	PREDICTED: nicalin isoform X1 [Chrysemys picta bellii]
gene10600	--	--	--	--	--	--	--	Skin secretory protein xP2 (Precursor) GN=p2 OS=Xenopus laevis (African clawed frog) PE=2 SV=2	Centrosomal protein of 68 kDa, partial [Chelonia mydas]
gene12200	--	--	--	--	--	--	EMI domain	Collagen alpha-1(I) chain (Precursor) GN=COL1A1 OS=Cynops pyrrhogaster (Japanese common newt) PE=2 SV=1	PREDICTED: EMILIN-3 [Calypte anna]
gene15527	--	--	Molecular Function: calcium ion binding (GO:0005509);;	K03213|0.0|cfa:487288|NKD1	--	--	--	Protein naked cuticle homolog 1 GN=nkd1 OS=Danio rerio (Zebrafish) PE=2 SV=1	PREDICTED: protein naked cuticle homolog 1 [Cuculus canorus]
gene22335	--	--	--	--	[F]	Nucleotide transport and metabolism	PDZ domain (Also known as DHR or GLGF);; PDZ domain;; Takusan;; Guanylate kinase	Disks large homolog 1 GN=dlg1 OS=Xenopus tropicalis (Western clawed frog) PE=2 SV=1	PREDICTED: disks large homolog 5 [Chelonia mydas]
gene16363	[M]	Cell wall/membrane/envelope biogenesis	--	K00752|1e-151|ssc:100191062|HAS1, shas1	[M]	Cell wall/membrane/envelope biogenesis	Glycosyl transferase family group 2;; Glycosyltransferase like family 2;; Chitin synthase;; Glycosyl transferase family 21;; Glycosyl transferase family 2;; Vomeronasal organ pheromone receptor family, V1R	Hyaluronan synthase 1 GN=has1 OS=Xenopus laevis (African clawed frog) PE=1 SV=1	PREDICTED: hyaluronan synthase 1 [Chrysemys picta bellii]
gene18745	--	--	--	--	[V]	Defense mechanisms	Serpin (serine protease inhibitor)	Serine protease inhibitor A6 (Precursor) GN=serpina6 OS=Xenopus laevis (African clawed frog) PE=2 SV=2	PREDICTED: alpha-1-antitrypsin-like [Chrysemys picta bellii]
gene3770	[G]	Carbohydrate transport and metabolism	Biological Process: glomerular filtration (GO:0003094);; Molecular Function: water transmembrane transporter activity (GO:0005372);; Cellular Component: brush border (GO:0005903);; Molecular Function: potassium ion transmembrane transporter activity (GO:0015079);; Cellular Component: integral component of membrane (GO:0016021);; Cellular Component: basolateral plasma membrane (GO:0016323);; Cellu…	K09864|0.0|bta:282653|AQP1, AQP-1, CHIP29, MGC129064	[G]	Carbohydrate transport and metabolism	Major intrinsic protein	Aquaporin FA-CHIP GN=AQPA OS=Pelophylax esculentus (Edible frog) PE=2 SV=1	aquaporin 1 (Colton blood group) [Gallus gallus]
gene16178	[R]	General function prediction only	--	--	[D]	Cell cycle control, cell division, chromosome partitioning	Striatin family;; WD domain, G-beta repeat	WD repeat-containing protein 5 GN=wdr5 OS=Xenopus tropicalis (Western clawed frog) PE=2 SV=1	PREDICTED: striatin-4 isoform X2 [Chrysemys picta bellii]
gene4009	--	--	--	--	--	--	--	--	PREDICTED: stimulated by retinoic acid gene 8 protein homolog isoform X1 [Alligator mississippiensis]
gene3970	--	--	Molecular Function: binding (GO:0005488);; Cellular Component: nucleus (GO:0005634);;	--	[S]	Function unknown	C3HC zinc finger-like;; Rsm1-like	NIPA-like protein GN=zc3hc1 OS=Xenopus tropicalis (Western clawed frog) PE=2 SV=1	PREDICTED: nuclear-interacting partner of ALK [Chelonia mydas]
gene2895	--	--	--	K13210|0.0|ssc:100525995|FUBP1	[A]	RNA processing and modification	KH domain;; KH domain;; KH domain;; Domain of unknown function (DUF1897);; KH domain	Far upstream element-binding protein 2 GN=KHSRP OS=Gallus gallus (Chicken) PE=1 SV=1	PREDICTED: far upstream element-binding protein 1 isoform X5 [Chrysemys picta bellii]
gene20538	--	--	--	K11589|0.0|bta:540558|MBD1, MGC133916	--	--	CXXC zinc finger domain;; Methyl-CpG binding domain	Trichoplein keratin filament-binding protein OS=Xenopus laevis (African clawed frog) PE=2 SV=1	PREDICTED: coiled-coil domain-containing protein 11 [Alligator sinensis]
gene14429	[FE]	--	Molecular Function: magnesium ion binding (GO:0000287);; Molecular Function: ribose phosphate diphosphokinase activity (GO:0004749);; Biological Process: nucleoside metabolic process (GO:0009116);; Biological Process: ribonucleoside monophosphate biosynthetic process (GO:0009156);; Biological Process: nucleotide biosynthetic process (GO:0009165);; Molecular Function: kinase activity (GO:0016301);…	K00948|0.0|ssc:100517744|ribose-phosphate pyrophosphokinase 1-like	[FE]	--	N-terminal domain of ribose phosphate pyrophosphokinase;; Phosphoribosyl synthetase-associated domain;; Phosphoribosyl transferase domain	Ribose-phosphate pyrophosphokinase 2 GN=prps2 OS=Xenopus tropicalis (Western clawed frog) PE=2 SV=1	PREDICTED: ribose-phosphate pyrophosphokinase 1 [Chrysemys picta bellii]
gene3013	--	--	--	--	[T]	Signal transduction mechanisms	Phosphotyrosine interaction domain (PTB/PID)	PTB domain-containing engulfment adapter protein 1 GN=gulp1 OS=Danio rerio (Zebrafish) PE=2 SV=1	PREDICTED: disabled homolog 1 isoform X1 [Chaetura pelagica]
gene18250	--	--	--	K09094|0.0|ecb:100057633|similar to dioxin receptor repressor	[K]	Transcription	PAS fold;; Helix-loop-helix DNA-binding domain	Single-minded homolog 1-A GN=sim1a OS=Danio rerio (Zebrafish) PE=2 SV=1	PREDICTED: aryl hydrocarbon receptor repressor-like [Pelodiscus sinensis]
gene20708	[R]	General function prediction only	Molecular Function: nucleotide binding (GO:0000166);; Molecular Function: nucleic acid binding (GO:0003676);;	K14325|1e-161|ecb:100065738|similar to Rnps1 protein	[A]	RNA processing and modification	RNA recognition motif. (a.k.a. RRM, RBD, or RNP domain);; RNA recognition motif (a.k.a. RRM, RBD, or RNP domain);; RNA recognition motif. (a.k.a. RRM, RBD, or RNP domain)	RNA-binding protein with serine-rich domain 1 GN=rnps1 OS=Xenopus tropicalis (Western clawed frog) PE=2 SV=1	PREDICTED: LOW QUALITY PROTEIN: RNA-binding protein with serine-rich domain 1-like [Anas platyrhynchos]
gene915	[I]	Lipid transport and metabolism	--	K01852|0.0|bta:615906|LSS	[I]	Lipid transport and metabolism	Prenyltransferase-like;; Prenyltransferase and squalene oxidase repeat;; Prenyltransferase-like;; Pectic acid lyase;; Prenyltransferase and squalene oxidase repeat	--	PREDICTED: lanosterol synthase [Alligator sinensis]
gene19796	[RTKL]	--	Molecular Function: protein kinase activity (GO:0004672);; Biological Process: cellular process (GO:0009987);;	K05124|0.0|bta:534092|DDR1	[T]	Signal transduction mechanisms	Protein tyrosine kinase;; Protein kinase domain;; F5/8 type C domain	BDNF/NT-3 growth factors receptor (Precursor) GN=NTRK2 OS=Gallus gallus (Chicken) PE=1 SV=1	PREDICTED: epithelial discoidin domain-containing receptor 1-like isoform X1 [Alligator mississippiensis]
gene11775	[LDA]	--	--	K12619|0.0|bta:517417|XRN2	[LA]	--	XRN 5'-3' exonuclease N-terminus	5&apos;-3&apos; exoribonuclease 2 GN=XRN2 OS=Gallus gallus (Chicken) PE=2 SV=1	PREDICTED: 5&apos;-3&apos; exoribonuclease 2 isoform X2 [Chrysemys picta bellii]
gene12923	--	--	--	K08133|0.0|ssc:100158059|COL14A1	[W]	Extracellular structures	von Willebrand factor type A domain;; Fibronectin type III domain;; Collagen triple helix repeat (20 copies);; von Willebrand factor type A domain;; Interferon-alpha/beta receptor, fibronectin type III	Collagen alpha-1(XIV) chain (Precursor) GN=COL14A1 OS=Gallus gallus (Chicken) PE=1 SV=2	PREDICTED: collagen alpha-1(XIV) chain isoform X2 [Alligator sinensis]
gene14926	[RTKL]	--	--	K08269|0.0|bta:526310|ULK1	[OUT]	--	Protein kinase domain;; Domain of unknown function (DUF3543);; Protein tyrosine kinase;; Lipopolysaccharide kinase (Kdo/WaaP) family	Serine/threonine-protein kinase ULK3 GN=ulk3 OS=Xenopus laevis (African clawed frog) PE=2 SV=1	PREDICTED: serine/threonine-protein kinase ULK1 [Corvus brachyrhynchos]
gene15758	--	--	Biological Process: cellular process (GO:0009987);; Cellular Component: intracellular membrane-bounded organelle (GO:0043231);; Biological Process: primary metabolic process (GO:0044238);; Biological Process: organic substance metabolic process (GO:0071704);;	K04746|0.0|bta:539063|CHST4, MGC139154	--	--	Sulfotransferase domain;; Sulfotransferase family	Carbohydrate sulfotransferase 1 GN=chst1 OS=Danio rerio (Zebrafish) PE=2 SV=2	PREDICTED: carbohydrate sulfotransferase 4 [Nestor notabilis]
gene19633	--	--	--	--	[R]	General function prediction only	Domain of unknown function DUF221;; Late exocytosis, associated with Golgi transport;; Domain of unknown function (DUF4463)	Serine/arginine repetitive matrix protein 1 GN=SRRM1 OS=Gallus gallus (Chicken) PE=2 SV=1	PREDICTED: CSC1-like protein 2 isoform X2 [Haliaeetus leucocephalus]
gene6455	--	--	--	--	--	--	Olfactory receptor;; 7 transmembrane receptor (rhodopsin family);; Serpentine type 7TM GPCR chemoreceptor Srsx	Olfactory receptor-like protein COR1 GN=COR1 OS=Gallus gallus (Chicken) PE=3 SV=1	PREDICTED: olfactory receptor 10H1-like [Alligator sinensis]
gene21183	--	--	--	K09113|0.0|bta:788534|MLXIPL	[K]	Transcription	--	--	PREDICTED: carbohydrate-responsive element-binding protein [Egretta garzetta]
gene19746	[R]	General function prediction only	Molecular Function: methyltransferase activity (GO:0008168);; Biological Process: methylation (GO:0032259);; Cellular Component: intracellular organelle (GO:0043229);;	K11420|0.0|bta:514062|EHMT2, BAT8	[BK]	--	Ankyrin repeats (3 copies);; Ankyrin repeat;; Ankyrin repeats (many copies);; Ankyrin repeats (many copies);; Ankyrin repeat;; SET domain;; Pre-SET motif;; Zinc finger, C2H2 type;; Zinc-finger double domain;; BTB/POZ domain	Histone-lysine N-methyltransferase SUV39H2 GN=SUV39H2 OS=Gallus gallus (Chicken) PE=2 SV=1	PREDICTED: histone-lysine N-methyltransferase EHMT2 [Chrysemys picta bellii]
gene6091	--	--	--	--	--	--	Calx-beta domain;; von Willebrand factor type C domain;; Growth factor receptor domain IV	Kielin/chordin-like protein (Precursor) GN=kcp OS=Xenopus laevis (African clawed frog) PE=2 SV=1	PREDICTED: extracellular matrix protein FRAS1 isoform X3 [Chrysemys picta bellii]
gene6055	--	--	--	--	--	--	--	Integumentary mucin A.1 (Precursor) OS=Xenopus laevis (African clawed frog) PE=1 SV=1	Prostate androgen-regulated mucin-like protein 1 like protein [Chelonia mydas]
gene17743	--	--	--	--	--	--	TMC domain	Transmembrane channel-like protein 7 GN=Tmc7 OS=Gallus gallus (Chicken) PE=2 SV=1	PREDICTED: transmembrane channel-like protein 6 [Aptenodytes forsteri]
gene2284	--	--	Molecular Function: RNA binding (GO:0003723);; Molecular Function: zinc ion binding (GO:0008270);;	--	[R]	General function prediction only	KH domain;; Zinc finger, C3HC4 type (RING finger);; KH domain;; Zinc finger, C3HC4 type (RING finger);; Zinc finger, C3HC4 type (RING finger)	RNA-binding protein MEX3B GN=mex3b OS=Xenopus laevis (African clawed frog) PE=2 SV=1	PREDICTED: RNA-binding protein MEX3A [Calypte anna]
gene21776	[T]	Signal transduction mechanisms	--	K01104|0.0|bta:505285|PTPRE	[T]	Signal transduction mechanisms	Protein-tyrosine phosphatase;; Dual specificity phosphatase, catalytic domain;; Tyrosine phosphatase family;; Inositol hexakisphosphate	Receptor-type tyrosine-protein phosphatase F (Precursor) GN=ptprf OS=Danio rerio (Zebrafish) PE=2 SV=1	PREDICTED: receptor-type tyrosine-protein phosphatase epsilon [Corvus brachyrhynchos]
gene3263	[G]	Carbohydrate transport and metabolism	Biological Process: transport (GO:0006810);; Cellular Component: integral component of membrane (GO:0016021);;	--	[G]	Carbohydrate transport and metabolism	MFS/sugar transport protein;; Major Facilitator Superfamily	Sodium-dependent lysophosphatidylcholine symporter 1 GN=mfsd2a OS=Xenopus tropicalis (Western clawed frog) PE=2 SV=1	PREDICTED: major facilitator superfamily domain-containing protein 2A isoform X1 [Anolis carolinensis]
gene3117	[Q]	Secondary metabolites biosynthesis, transport and catabolism	--	K07425|0.0|bta:511890|CYP4A11	[QI]	--	Cytochrome P450	Cytochrome P450 3A27 GN=cyp3a27 OS=Oncorhynchus mykiss (Rainbow trout) PE=2 SV=1	PREDICTED: cytochrome P450 4A6-like [Eurypyga helias]
gene9915	[Z]	Cytoskeleton	Cellular Component: ruffle (GO:0001726);; Molecular Function: actin binding (GO:0003779);; Molecular Function: calcium ion binding (GO:0005509);; Cellular Component: cytoskeleton (GO:0005856);; Cellular Component: plasma membrane (GO:0005886);; Cellular Component: Z disc (GO:0030018);; Biological Process: actin filament bundle assembly (GO:0051017);; Biological Process: actin crosslink formation …	K05699|0.0|bta:524770|ACTN1, MGC128689	[Z]	Cytoskeleton	Spectrin repeat;; Ca2+ insensitive EF hand;; EF hand;; EF-hand domain;; EF-hand domain pair;; EF-hand domain pair;; Calponin homology (CH) domain;; CAMSAP CH domain	Alpha-actinin-1 GN=ACTN1 OS=Gallus gallus (Chicken) PE=1 SV=3	PREDICTED: alpha-actinin-1 isoform X3 [Alligator sinensis]
gene2034	[T]	Signal transduction mechanisms	--	K14165|0.0|bta:100124500|DUSP27, MGC152243	--	--	Dual specificity phosphatase, catalytic domain	Dual specificity phosphatase DUPD1 GN=DUPD1 OS=Anolis carolinensis (Green anole) PE=3 SV=1	PREDICTED: inactive dual specificity phosphatase 27 [Alligator sinensis]
gene17403	--	--	--	--	[W]	Extracellular structures	Keratin, high sulfur B2 protein;; Keratin, high sulfur B2 protein	Kielin/chordin-like protein (Precursor) GN=kcp OS=Xenopus laevis (African clawed frog) PE=2 SV=1	PREDICTED: keratin-associated protein 4-7-like [Anolis carolinensis]
gene18911	[J]	Translation, ribosomal structure and biogenesis	--	--	--	--	--	Collagen alpha-1(III) chain (Precursor; Fragments) GN=COL3A1 OS=Gallus gallus (Chicken) PE=2 SV=2	PREDICTED: deleted in lung and esophageal cancer protein 1 [Alligator sinensis]
gene19377	--	--	--	--	--	--	Domain of unknown function (DUF4550)	--	PREDICTED: uncharacterized protein FLJ43738 [Struthio camelus australis]
gene17802	[Z]	Cytoskeleton	--	K10361|0.0|cfa:483316|similar to Myosin-15 (Myosin XV) (Unconventional myosin-15)	[N]	Cell motility	Myosin head (motor domain);; MyTH4 domain;; Variant SH3 domain;; Variant SH3 domain	Unconventional myosin-Ia GN=MYO1A OS=Gallus gallus (Chicken) PE=1 SV=2	PREDICTED: unconventional myosin-XV-like [Esox lucius]
gene16146	--	--	--	K06274|0.0|bta:514902|VASP, MGC127789	[T]	Signal transduction mechanisms	WH1 domain;; VASP tetramerisation domain	Ena/VASP-like protein OS=Xenopus laevis (African clawed frog) PE=2 SV=1	PREDICTED: LOW QUALITY PROTEIN: vasodilator-stimulated phosphoprotein [Chrysemys picta bellii]
gene21125	--	--	--	K14382|0.0|bta:399680|SLC5A2	[P]	Inorganic ion transport and metabolism	Sodium:solute symporter family;; Sodium:solute symporter family	Sodium/glucose cotransporter 4 GN=slc5a9 OS=Danio rerio (Zebrafish) PE=2 SV=1	PREDICTED: sodium/glucose cotransporter 2 [Anolis carolinensis]
gene5427	--	--	--	--	--	--	Protein of unknown function (DUF3585);; LIM domain;; Calponin homology (CH) domain	Protein-methionine sulfoxide oxidase mical1 GN=mical1 OS=Danio rerio (Zebrafish) PE=3 SV=1	MICAL-like 1, partial [Phaethon lepturus]
gene9918	--	--	Molecular Function: nucleic acid binding (GO:0003676);; Biological Process: nucleobase-containing compound metabolic process (GO:0006139);; Molecular Function: 3'-5' exonuclease activity (GO:0008408);;	--	[R]	General function prediction only	3'-5' exonuclease	Werner syndrome ATP-dependent helicase homolog GN=wrn OS=Xenopus laevis (African clawed frog) PE=2 SV=1	PREDICTED: exonuclease 3&apos;-5&apos; domain-containing protein 2 isoform X1 [Chrysemys picta bellii]
gene13858	--	--	Molecular Function: G-protein coupled receptor activity (GO:0004930);; Molecular Function: olfactory receptor activity (GO:0004984);; Cellular Component: plasma membrane (GO:0005886);; Biological Process: G-protein coupled receptor signaling pathway (GO:0007186);; Cellular Component: integral component of membrane (GO:0016021);; Biological Process: detection of chemical stimulus involved in senso…	K04257|0.0|aml:100465533|olfactory receptor 1052-like	--	--	Olfactory receptor;; 7 transmembrane receptor (rhodopsin family)	Olfactory receptor-like protein COR4 GN=COR4 OS=Gallus gallus (Chicken) PE=3 SV=1	PREDICTED: olfactory receptor 1052-like [Alligator mississippiensis]
gene21932	--	--	--	--	--	--	--	Serine/arginine repetitive matrix protein 1 GN=SRRM1 OS=Gallus gallus (Chicken) PE=2 SV=1	PREDICTED: tyrosine-protein kinase SgK223-like [Alligator mississippiensis]
gene24587	--	--	Molecular Function: protein dimerization activity (GO:0046983);;	K09086|4e-71|bta:539207|BHLHE23, BHLHB4	[K]	Transcription	Helix-loop-helix DNA-binding domain	Class E basic helix-loop-helix protein 22 GN=BHLHE22 OS=Gallus gallus (Chicken) PE=2 SV=1	Class E basic helix-loop-helix protein 23 [Chelonia mydas]
gene2044	[F]	Nucleotide transport and metabolism	Molecular Function: uridine kinase activity (GO:0004849);; Molecular Function: ATP binding (GO:0005524);; Biological Process: phosphorylation (GO:0016310);; Molecular Function: phosphotransferase activity, alcohol group as acceptor (GO:0016773);; Biological Process: UMP salvage (GO:0044206);; Biological Process: CTP salvage (GO:0044211);;	K00876|1e-160|bta:541028|UCK2	[TZ]	--	Phosphoribulokinase / Uridine kinase family	Uridine-cytidine kinase 2 GN=uck2 OS=Xenopus tropicalis (Western clawed frog) PE=2 SV=1	PREDICTED: uridine-cytidine kinase 2, partial [Ficedula albicollis]
gene20578	[I]	Lipid transport and metabolism	--	--	[R]	General function prediction only	Acyltransferase family	--	PREDICTED: nose resistant to fluoxetine protein 6-like [Chrysemys picta bellii]
gene16227	--	--	--	--	[TU]	--	Membrane-associating domain	Cleavage and polyadenylation specificity factor subunit 6 GN=CPSF6 OS=Gallus gallus (Chicken) PE=2 SV=1	PREDICTED: synaptogyrin-4 [Chelonia mydas]
gene20947	--	--	Cellular Component: mitochondrial inner membrane (GO:0005743);; Cellular Component: integral component of membrane (GO:0016021);;	--	[U]	Intracellular trafficking, secretion, and vesicular transport	Tim17/Tim22/Tim23/Pmp24 family	--	PREDICTED: mitochondrial import inner membrane translocase subunit Tim17-B [Anolis carolinensis]
gene11123	[R]	General function prediction only	--	K11420|0.0|bta:528606|EHMT1, MGC157157	[BK]	--	Ankyrin repeats (3 copies);; Ankyrin repeat;; Ankyrin repeats (many copies);; Ankyrin repeats (many copies);; Ankyrin repeat	Kinase D-interacting substrate of 220 kDa OS=Danio rerio (Zebrafish) PE=2 SV=2	PREDICTED: histone-lysine N-methyltransferase EHMT1 isoform X11 [Anas platyrhynchos]
gene3188	--	--	--	--	--	--	--	Collagen alpha-1(I) chain (Precursor) GN=COL1A1 OS=Gallus gallus (Chicken) PE=1 SV=3	PREDICTED: coiled-coil domain-containing protein 24 [Xenopus (Silurana) tropicalis]
gene23165	--	--	--	--	--	--	Protein phosphatase inhibitor 1/DARPP-32	WW domain-binding protein 11 GN=wbp11 OS=Danio rerio (Zebrafish) PE=1 SV=1	PREDICTED: inverted formin-2-like isoform X2 [Poecilia reticulata]
gene15337	--	--	Molecular Function: transferase activity (GO:0016740);;	K05305|0.0|ecb:100054844|FUK	[G]	Carbohydrate transport and metabolism	L-fucokinase;; L-fucokinase	Collagen alpha-1(III) chain (Precursor; Fragments) GN=COL3A1 OS=Gallus gallus (Chicken) PE=2 SV=2	PREDICTED: LOW QUALITY PROTEIN: L-fucose kinase, partial [Tauraco erythrolophus]
gene10125	--	--	--	K08778|0.0|bta:511079|ASTL	[O]	Posttranslational modification, protein turnover, chaperones	Astacin (Peptidase family M12A)	Astacin-like metalloendopeptidase (Precursor) GN=ASTL OS=Gallus gallus (Chicken) PE=2 SV=1	PREDICTED: astacin-like metalloendopeptidase [Chrysemys picta bellii]
gene15635	--	--	--	--	[V]	Defense mechanisms	--	--	PREDICTED: chemokine-like factor [Pseudopodoces humilis]
gene16973	[I]	Lipid transport and metabolism	Molecular Function: phospholipid binding (GO:0005543);;	K01115|0.0|bta:522159|PLD2	[I]	Lipid transport and metabolism	PX domain;; Phospholipase D Active site motif;; PLD-like domain	--	PREDICTED: phospholipase D2 isoform X1 [Pelodiscus sinensis]
gene15409	[P]	Inorganic ion transport and metabolism	--	K04903|0.0|mcc:715185|KCNG4	[P]	Inorganic ion transport and metabolism	BTB/POZ domain;; Ion transport protein;; Ion channel	Potassium voltage-gated channel subfamily G member 2 GN=KCNG2 OS=Gallus gallus (Chicken) PE=2 SV=1	PREDICTED: potassium voltage-gated channel subfamily G member 4 [Leptosomus discolor]
gene19770	[J]	Translation, ribosomal structure and biogenesis	--	--	--	--	Domain of unknown function (DUF4661)	Homeobox protein Hox-A4 GN=HOXA4 OS=Gallus gallus (Chicken) PE=2 SV=1	PREDICTED: uncharacterized protein C6orf47 homolog [Alligator mississippiensis]
gene7314	--	--	--	--	--	--	Phosphotyrosine interaction domain (PTB/PID);; WW domain	--	PREDICTED: amyloid beta A4 precursor protein-binding family B member 3 [Alligator mississippiensis]
gene17343	--	--	Cellular Component: cytosol (GO:0005829);; Molecular Function: selenium binding (GO:0008430);; Biological Process: positive regulation of cell migration (GO:0030335);; Cellular Component: intrinsic component of the cytoplasmic side of the plasma membrane (GO:0031235);; Biological Process: negative regulation of apoptotic process (GO:0043066);; Biological Process: cell redox homeostasis (GO:004545…	K07401|8e-81|bta:505710|C19H17orf37, C17orf37, MGC142432	--	--	Rdx family	Selenoprotein W GN=sepw1 OS=Danio rerio (Zebrafish) PE=3 SV=3	PREDICTED: migration and invasion enhancer 1 [Alligator mississippiensis]
gene18405	--	--	--	--	[B]	Chromatin structure and dynamics	WD domain, G-beta repeat	WD repeat-containing protein 73 GN=wdr73 OS=Xenopus laevis (African clawed frog) PE=2 SV=2	PREDICTED: WD repeat-containing protein 73 isoform X1 [Chrysemys picta bellii]
gene8457	[R]	General function prediction only	Cellular Component: cytoplasm (GO:0005737);;	K10261|0.0|bta:767863|FBXW2	[R]	General function prediction only	WD domain, G-beta repeat	Beta-TrCP GN=fbxw1 OS=Xenopus laevis (African clawed frog) PE=2 SV=1	PREDICTED: F-box/WD repeat-containing protein 2-like [Alligator sinensis]
gene6224	[K]	Transcription	--	--	[K]	Transcription	--	Integumentary mucin C.1 (Fragment) OS=Xenopus laevis (African clawed frog) PE=2 SV=1	PREDICTED: uncharacterized protein LOC102048959 [Falco cherrug]
gene14337	--	--	Cellular Component: peroxisome (GO:0005777);; Biological Process: regulation of transcription, DNA-templated (GO:0006355);; Biological Process: microtubule-based process (GO:0007017);; Molecular Function: tubulin binding (GO:0015631);; Biological Process: protein import into peroxisome matrix (GO:0016558);; Biological Process: negative regulation of molecular function (GO:0044092);; Biological Pr…	K13343|0.0|ssc:100522811|peroxisomal membrane protein PEX14-like	[MOU]	--	Peroxisomal membrane anchor protein (Pex14p) conserved region	--	PREDICTED: peroxisomal membrane protein PEX14 [Chrysemys picta bellii]
gene4736	--	--	--	--	--	--	Neurexophilin	--	PREDICTED: neurexophilin-4 [Alligator mississippiensis]
gene11577	--	--	--	--	--	--	EF-hand domain pair;; EF-hand domain;; EF hand;; EF hand;; EF-hand domain pair	Collagen alpha-1(I) chain (Precursor) GN=COL1A1 OS=Cynops pyrrhogaster (Japanese common newt) PE=2 SV=1	PREDICTED: ninein-like protein [Alligator mississippiensis]
gene12303	--	--	--	K11256|0.0|bta:523707|NCOA3	[K]	Transcription	PAS domain;; Nuclear receptor coactivator;; Steroid receptor coactivator;; PAS fold;; PAS domain	Nuclear receptor coactivator 3 GN=ncoa3 OS=Xenopus laevis (African clawed frog) PE=1 SV=1	PREDICTED: nuclear receptor coactivator 3 isoform X3 [Chrysemys picta bellii]
gene17082	[T]	Signal transduction mechanisms	--	--	[T]	Signal transduction mechanisms	RhoGEF domain	Collagen alpha-1(III) chain (Precursor; Fragments) GN=COL3A1 OS=Gallus gallus (Chicken) PE=2 SV=2	PREDICTED: rho guanine nucleotide exchange factor 15 [Anolis carolinensis]
gene11963	--	--	--	--	[R]	General function prediction only	Proteasome complex subunit Rpn13 ubiquitin receptor	Proteasomal ubiquitin receptor ADRM1 GN=ADRM1 OS=Gallus gallus (Chicken) PE=2 SV=1	PREDICTED: proteasomal ubiquitin receptor ADRM1 isoform X1 [Picoides pubescens]
gene19202	--	--	Molecular Function: metal ion binding (GO:0046872);;	--	--	--	MYND finger	Zinc finger MYND domain-containing protein 10 GN=zmynd10 OS=Xenopus laevis (African clawed frog) PE=2 SV=1	PREDICTED: zinc finger MYND domain-containing protein 10 [Pelodiscus sinensis]
gene19194	--	--	--	K04701|1e-180|bta:616753|CISH, MGC137828	[T]	Signal transduction mechanisms	SH2 domain;; SOCS box	Cytokine-inducible SH2-containing protein GN=CISH OS=Gallus gallus (Chicken) PE=2 SV=1	PREDICTED: cytokine-inducible SH2-containing protein [Melopsittacus undulatus]
gene5130	[R]	General function prediction only	--	--	[R]	General function prediction only	Ankyrin repeat;; Ankyrin repeats (3 copies);; Ankyrin repeats (many copies);; Ankyrin repeats (many copies);; Ankyrin repeat	E3 ubiquitin-protein ligase HACE1 GN=hace1 OS=Danio rerio (Zebrafish) PE=3 SV=2	PREDICTED: ankyrin repeat domain-containing protein 26-like [Chelonia mydas]
gene7435	[O]	Posttranslational modification, protein turnover, chaperones	--	K03687|1e-157|bta:514599|GRPEL2, MGC137946	[O]	Posttranslational modification, protein turnover, chaperones	GrpE	--	PREDICTED: grpE protein homolog 2, mitochondrial [Chrysemys picta bellii]
gene8577	--	--	Biological Process: osteoblast differentiation (GO:0001649);; Biological Process: in utero embryonic development (GO:0001701);; Biological Process: neuron migration (GO:0001764);; Biological Process: heart looping (GO:0001947);; Biological Process: epithelial cell maturation (GO:0002070);; Biological Process: lens development in camera-type eye (GO:0002088);; Biological Process: atrial ventricula…	K07372|0.0|mdo:100023769|similar to gap junction protein connexin 43	--	--	Connexin;; Gap junction channel protein cysteine-rich domain;; Gap junction alpha-1 protein (Cx43)	Gap junction alpha-1 protein GN=GJA1 OS=Gallus gallus (Chicken) PE=2 SV=3	PREDICTED: gap junction alpha-1 protein [Anas platyrhynchos]
gene19199	--	--	Molecular Function: serine-type endopeptidase activity (GO:0004252);; Cellular Component: nucleus (GO:0005634);; Cellular Component: Golgi apparatus (GO:0005794);; Cellular Component: integral component of membrane (GO:0016021);;	--	[S]	Function unknown	Eukaryotic integral membrane protein (DUF1751)	--	PREDICTED: transmembrane protein 115 [Chrysemys picta bellii]
gene21112	--	--	Molecular Function: peptidase activity (GO:0008233);;	K08664|0.0|bta:613506|PRSS8, MGC142619, prostasin	[E]	Amino acid transport and metabolism	Trypsin;; Domain of unknown function (DUF1986)	Acrosin heavy chain {ECO:0000303|PubMed:20561916} (Precursor) OS=Meleagris gallopavo (Common turkey) PE=1 SV=1	PREDICTED: prostasin-like [Chelonia mydas]
gene13611	--	--	--	--	[R]	General function prediction only	Leucine Rich repeats (2 copies);; Leucine rich repeat;; Leucine Rich Repeat;; Leucine Rich repeat;; Leucine rich repeat	Leucine-rich repeat-containing protein 28 GN=lrrc28 OS=Xenopus tropicalis (Western clawed frog) PE=2 SV=1	PREDICTED: X-ray radiation resistance-associated protein 1 isoform X1 [Chrysemys picta bellii]
gene10140	[R]	General function prediction only	Molecular Function: adenyl nucleotide binding (GO:0030554);;	--	[S]	Function unknown	Domain of unknown function DUF21;; CBS domain	Metal transporter CNNM4 GN=cnnm4 OS=Xenopus tropicalis (Western clawed frog) PE=2 SV=1	PREDICTED: metal transporter CNNM4 [Pseudopodoces humilis]
gene12475	--	--	--	--	[W]	Extracellular structures	Collagen triple helix repeat (20 copies);; von Willebrand factor type A domain	Collagen alpha-1(I) chain (Precursor) GN=COL1A1 OS=Gallus gallus (Chicken) PE=1 SV=3	collagen, type XXII, alpha 1 precursor [Gallus gallus]
gene2569	--	--	--	K06522|0.0|bta:509609|CD101, IGSF2	--	--	Immunoglobulin V-set domain;; Immunoglobulin I-set domain;; Immunoglobulin domain;; Immunoglobulin domain;; Immunoglobulin domain	Immunoglobulin superfamily member 3 (Precursor) GN=igsf3 OS=Xenopus tropicalis (Western clawed frog) PE=2 SV=1	PREDICTED: immunoglobulin superfamily member 2 [Chrysemys picta bellii]
gene21557	[R]	General function prediction only	--	K14005|0.0|bta:507880|SEC31B	[U]	Intracellular trafficking, secretion, and vesicular transport	WD domain, G-beta repeat;; Steroid receptor RNA activator (SRA1)	Protein transport protein Sec31A GN=SEC31A OS=Gallus gallus (Chicken) PE=2 SV=1	PREDICTED: protein transport protein Sec31B isoform X2 [Apaloderma vittatum]
gene10072	[R]	General function prediction only	--	--	[S]	Function unknown	WD domain, G-beta repeat;; HELP motif;; WD domain, G-beta repeat;; WD domain, G-beta repeat	Echinoderm microtubule-associated protein-like 4 GN=eml4 OS=Xenopus tropicalis (Western clawed frog) PE=2 SV=1	PREDICTED: echinoderm microtubule-associated protein-like 5 [Serinus canaria]
gene9782	[ER]	--	Molecular Function: L-iditol 2-dehydrogenase activity (GO:0003939);; Cellular Component: mitochondrion (GO:0005739);; Biological Process: sorbitol catabolic process (GO:0006062);; Molecular Function: zinc ion binding (GO:0008270);; Cellular Component: membrane (GO:0016020);; Biological Process: sperm motility (GO:0030317);; Cellular Component: motile cilium (GO:0031514);; Biological Process: fruc…	K00008|0.0|bta:508954|SORD	[Q]	Secondary metabolites biosynthesis, transport and catabolism	Zinc-binding dehydrogenase;; Alcohol dehydrogenase GroES-like domain	Sorbitol dehydrogenase GN=SORD OS=Gallus gallus (Chicken) PE=1 SV=1	sorbitol dehydrogenase [Xenopus laevis]
gene22398	--	--	--	--	--	--	Peptidase family S41;; Domain of unknown function (DUF3436);; Peptidase family S41	Retinol-binding protein 3 (Precursor) GN=rbp3 OS=Xenopus laevis (African clawed frog) PE=1 SV=1	PREDICTED: retinol-binding protein 3 [Chelonia mydas]
gene17232	--	--	--	K00771|0.0|aml:100479254|xylosyltransferase 2-like	[G]	Carbohydrate transport and metabolism	Xylosyltransferase C terminal;; Core-2/I-Branching enzyme	Beta-1,3-galactosyl-O-glycosyl-glycoprotein beta-1,6-N-acetylglucosaminyltransferase 4 GN=gcnt4 OS=Danio rerio (Zebrafish) PE=2 SV=2	PREDICTED: xylosyltransferase 2 [Manacus vitellinus]
gene3328	--	--	--	--	[S]	Function unknown	Neurochondrin	Neurochondrin GN=NCDN OS=Gallus gallus (Chicken) PE=2 SV=1	PREDICTED: neurochondrin [Pelodiscus sinensis]
gene18542	--	--	--	--	--	--	--	Collagen alpha-2(I) chain (Precursor) GN=col1a2 OS=Oncorhynchus mykiss (Rainbow trout) PE=2 SV=2	PREDICTED: uncharacterized protein C15orf39 homolog [Falco cherrug]
gene14071	--	--	--	--	[S]	Function unknown	Predicted transmembrane and coiled-coil 2 protein	Collagen alpha-1(I) chain (Precursor) GN=COL1A1 OS=Cynops pyrrhogaster (Japanese common newt) PE=2 SV=1	PREDICTED: transmembrane and coiled-coil domains protein 2 [Colius striatus]
gene24701	[J]	Translation, ribosomal structure and biogenesis	Biological Process: nervous system development (GO:0007399);; Biological Process: cellular process (GO:0009987);;	--	[K]	Transcription	Homeobox domain;; Homeobox KN domain	Homeobox protein goosecoid GN=GSC OS=Gallus gallus (Chicken) PE=2 SV=1	PREDICTED: dorsal root ganglia homeobox protein [Anolis carolinensis]
gene9276	--	--	--	K08213|0.0|bta:508559|EFS, MGC155188	--	--	Domain of unknown function (DUF3513);; Variant SH3 domain;; SH3 domain;; Variant SH3 domain	Collagen alpha-2(I) chain (Precursor) GN=col1a2 OS=Oncorhynchus mykiss (Rainbow trout) PE=2 SV=2	PREDICTED: embryonal Fyn-associated substrate [Anolis carolinensis]
gene5560	[R]	General function prediction only	--	--	[U]	Intracellular trafficking, secretion, and vesicular transport	Rab-GTPase-TBC domain	TBC domain-containing protein kinase-like protein OS=Gallus gallus (Chicken) PE=2 SV=2	TBC1 domain family member 22A, partial [Mesitornis unicolor]
gene25328	--	--	--	--	[S]	Function unknown	MAGE family;; Melanoma associated antigen family N terminal	--	PREDICTED: melanoma-associated antigen G1-like [Pseudopodoces humilis]
gene19006	[D]	Cell cycle control, cell division, chromosome partitioning	--	--	--	--	--	Collagen alpha-1(I) chain (Precursor) GN=COL1A1 OS=Gallus gallus (Chicken) PE=1 SV=3	PREDICTED: proline-rich transmembrane protein 3 [Chrysemys picta bellii]
gene20665	--	--	--	K01340|1e-81|bta:281545|TPSB1, MGC159695, TPS2	[E]	Amino acid transport and metabolism	Trypsin	Trypsin-2 (Precursor; Fragment) OS=Salmo salar (Atlantic salmon) PE=2 SV=1	PREDICTED: serine protease 33-like [Pelodiscus sinensis]
gene5626	[P]	Inorganic ion transport and metabolism	Biological Process: metabolic process (GO:0008152);; Molecular Function: sulfuric ester hydrolase activity (GO:0008484);;	K12375|0.0|bta:540514|ARSJ	[R]	General function prediction only	Sulfatase	Extracellular sulfatase Sulf-1 (Precursor) GN=SULF1 OS=Coturnix coturnix (Common quail) PE=1 SV=1	PREDICTED: arylsulfatase J [Pelodiscus sinensis]
gene10963	[RTKL]	--	--	K06071|0.0|bta:505353|PKN3	[T]	Signal transduction mechanisms	Protein kinase domain;; Hr1 repeat;; Protein tyrosine kinase	Serine/threonine-protein kinase N2 GN=pkn2 OS=Danio rerio (Zebrafish) PE=2 SV=1	PREDICTED: serine/threonine-protein kinase N2-like [Alligator sinensis]
gene20726	--	--	--	--	[A]	RNA processing and modification	--	--	PREDICTED: serine/arginine repetitive matrix protein 2 isoform X1 [Anolis carolinensis]
gene15320	--	--	--	--	--	--	Double-stranded RNA binding motif	Collagen alpha-1(I) chain (Precursor) GN=COL1A1 OS=Cynops pyrrhogaster (Japanese common newt) PE=2 SV=1	Microprocessor complex subunit DGCR8 [Aptenodytes forsteri]
gene4763	--	--	--	--	[O]	Posttranslational modification, protein turnover, chaperones	CS domain	Prostaglandin E synthase 3 (Fragment) GN=PTGES3 OS=Gallus gallus (Chicken) PE=1 SV=1	PREDICTED: prostaglandin E synthase 3 [Balearica regulorum gibbericeps]
gene11448	--	--	Molecular Function: Rho guanyl-nucleotide exchange factor activity (GO:0005089);; Molecular Function: phospholipid binding (GO:0005543);; Cellular Component: cytoplasm (GO:0005737);; Cellular Component: cytoskeleton (GO:0005856);; Molecular Function: cytoskeletal protein binding (GO:0008092);; Biological Process: negative regulation of phosphatase activity (GO:0010923);; Cellular Component: extri…	--	[T]	Signal transduction mechanisms	PH domain;; FERM C-terminal PH-like domain;; FERM N-terminal domain;; RhoGEF domain;; FERM adjacent (FA);; FERM central domain	FERM, RhoGEF and pleckstrin domain-containing protein 1 GN=FARP1 OS=Gallus gallus (Chicken) PE=1 SV=2	PREDICTED: FERM, RhoGEF and pleckstrin domain-containing protein 1 isoform X1 [Geospiza fortis]
gene23224	--	--	Cellular Component: membrane (GO:0016020);;	--	[R]	General function prediction only	Mitochondrial carrier protein	Solute carrier family 25 member 47-B GN=slc25a47b OS=Danio rerio (Zebrafish) PE=2 SV=1	PREDICTED: solute carrier family 25 member 53 [Chrysemys picta bellii]
gene11072	[RTKL]	--	--	--	[T]	Signal transduction mechanisms	Protein kinase domain;; Protein tyrosine kinase	Collagen alpha-1(I) chain (Precursor) GN=COL1A1 OS=Cynops pyrrhogaster (Japanese common newt) PE=2 SV=1	PREDICTED: probable inactive protein kinase-like protein SgK071 isoform X1 [Chrysemys picta bellii]
gene25075	--	--	--	--	--	--	Alpha helical coiled-coil rod protein (HCR)	Collagen alpha-2(I) chain (Precursor) GN=COL1A2 OS=Lithobates catesbeiana (American bullfrog) PE=2 SV=1	PREDICTED: coiled-coil alpha-helical rod protein 1 [Chrysemys picta bellii]
gene22468	--	--	--	K12019|1e-150|bta:616911|TRIM49	[O]	Posttranslational modification, protein turnover, chaperones	zinc finger of C3HC4-type, RING;; Zinc finger, C3HC4 type (RING finger);; Zinc finger, C3HC4 type (RING finger);; B-box zinc finger	Nuclear factor 7, brain OS=Xenopus laevis (African clawed frog) PE=1 SV=1	PREDICTED: E3 ubiquitin-protein ligase TRIM39-like, partial [Chrysemys picta bellii]
gene13762	--	--	Cellular Component: integral component of plasma membrane (GO:0005887);; Biological Process: adenylate cyclase-inhibiting G-protein coupled acetylcholine receptor signaling pathway (GO:0007197);; Molecular Function: G-protein coupled acetylcholine receptor activity (GO:0016907);; Biological Process: regulation of locomotion (GO:0040012);;	K04132|0.0|ssc:100516483|muscarinic acetylcholine receptor M4-like	[T]	Signal transduction mechanisms	7 transmembrane receptor (rhodopsin family);; Serpentine type 7TM GPCR chemoreceptor Srsx	Muscarinic acetylcholine receptor M4 GN=CHRM4 OS=Gallus gallus (Chicken) PE=2 SV=1	PREDICTED: muscarinic acetylcholine receptor M4 [Alligator mississippiensis]
gene11329	[J]	Translation, ribosomal structure and biogenesis	--	--	--	--	WTX protein	APC membrane recruitment protein 2 GN=AMER2 OS=Gallus gallus (Chicken) PE=3 SV=1	PREDICTED: LOW QUALITY PROTEIN: APC membrane recruitment protein 2-like, partial [Tauraco erythrolophus]
gene16503	--	--	--	--	--	--	Leucine Rich repeat;; Leucine Rich repeats (2 copies);; NACHT domain;; Leucine rich repeat;; Leucine Rich Repeat	Collagen alpha-1(I) chain (Precursor) GN=COL1A1 OS=Cynops pyrrhogaster (Japanese common newt) PE=2 SV=1	PREDICTED: NACHT, LRR and PYD domains-containing protein 3-like [Chrysemys picta bellii]
gene5834	[R]	General function prediction only	--	--	[R]	General function prediction only	Rab-GTPase-TBC domain;; Domain of unknown function (DUF3350);; Phosphotyrosine interaction domain (PTB/PID)	Rab GTPase-activating protein 1-like OS=Gallus gallus (Chicken) PE=2 SV=1	PREDICTED: TBC1 domain family member 1 isoform X9 [Struthio camelus australis]
gene11383	[R]	General function prediction only	--	K09206|0.0|bta:535702|KLF5, MGC139218	[R]	General function prediction only	Zinc finger, C2H2 type;; Zinc-finger double domain;; C2H2-type zinc finger	Wilms tumor protein homolog (Fragment) GN=WT1 OS=Alligator mississippiensis (American alligator) PE=2 SV=1	PREDICTED: Krueppel-like factor 5 [Pelecanus crispus]
gene6355	--	--	--	K13166|0.0|bta:516567|SUGP2, SFRS14	[R]	General function prediction only	Surp module;; G-patch domain	RNA-binding protein 5-B GN=rbm5-b OS=Xenopus laevis (African clawed frog) PE=2 SV=1	SURP and G-patch domain-containing protein 2 [Opisthocomus hoazin]
gene20577	--	--	--	--	[R]	General function prediction only	Zinc finger, C2H2 type	Zinc finger protein Xfin OS=Xenopus laevis (African clawed frog) PE=1 SV=1	PREDICTED: zinc finger protein 532 isoform X1 [Haliaeetus leucocephalus]
gene15098	[T]	Signal transduction mechanisms	--	K07293|0.0|bta:533590|PTPN11	[T]	Signal transduction mechanisms	Protein-tyrosine phosphatase;; Dual specificity phosphatase, catalytic domain	Tyrosine-protein phosphatase non-receptor type 11 GN=PTPN11 OS=Gallus gallus (Chicken) PE=2 SV=1	PREDICTED: tyrosine-protein phosphatase non-receptor type 11, partial [Cariama cristata]
gene15173	--	--	Molecular Function: structural constituent of eye lens (GO:0005212);;	--	--	--	Beta/Gamma crystallin	Beta-crystallin B3 GN=CRYBB3 OS=Gallus gallus (Chicken) PE=2 SV=3	PREDICTED: beta-crystallin B3 isoform X3 [Latimeria chalumnae]
gene17027	[O]	Posttranslational modification, protein turnover, chaperones	Biological Process: proteolysis (GO:0006508);; Molecular Function: cysteine-type peptidase activity (GO:0008234);;	K08593|0.0|bta:100138267|SENP3	[O]	Posttranslational modification, protein turnover, chaperones	Ulp1 protease family, C-terminal catalytic domain	--	PREDICTED: sentrin-specific protease 3 [Alligator mississippiensis]
gene15075	--	--	--	K10177|0.0|aml:100478252|t-box transcription factor TBX3-like	[K]	Transcription	T-box;; T-box transcription factor	T-box transcription factor TBX3 (Fragment) GN=TBX3 OS=Gallus gallus (Chicken) PE=2 SV=1	PREDICTED: T-box transcription factor TBX3 [Corvus brachyrhynchos]
gene4039	[A]	RNA processing and modification	--	K13212|0.0|aml:100481813|putative RNA-binding protein Luc7-like 2-like	[A]	RNA processing and modification	LUC7 N_terminus	UPF0562 protein C7orf55 homolog OS=Xenopus tropicalis (Western clawed frog) PE=3 SV=1	PREDICTED: putative RNA-binding protein Luc7-like 2 isoform X1 [Melopsittacus undulatus]
gene11798	[I]	Lipid transport and metabolism	--	K01895|0.0|bta:282873|ACSS1, ACAS2L	[I]	Lipid transport and metabolism	AMP-binding enzyme;; AMP-binding enzyme C-terminal domain;; AMP-binding enzyme	Acetoacetyl-CoA synthetase GN=aacs OS=Danio rerio (Zebrafish) PE=2 SV=1	PREDICTED: acetyl-coenzyme A synthetase 2-like, mitochondrial [Alligator sinensis]
gene10678	--	--	--	--	[R]	General function prediction only	C2H2-type zinc finger;; Zinc-finger double-stranded RNA-binding;; Zinc finger, C2H2 type	--	PREDICTED: zinc finger protein 512 isoform X1 [Chrysemys picta bellii]
gene20895	--	--	--	--	--	--	OST-HTH/LOTUS domain;; RNA recognition motif. (a.k.a. RRM, RBD, or RNP domain);; OST-HTH/LOTUS domain;; Limkain b1	Meiosis arrest female protein 1 homolog GN=MARF1 OS=Gallus gallus (Chicken) PE=3 SV=1	PREDICTED: meiosis arrest female protein 1 isoform X1 [Chrysemys picta bellii]
gene25234	--	--	--	--	--	--	Wnt and FGF inhibitory regulator	Protein shisa-5 GN=Shisa5 OS=Gallus gallus (Chicken) PE=2 SV=1	PREDICTED: protein shisa-4-like isoform X1 [Gallus gallus]
gene1613	--	--	--	--	[R]	General function prediction only	Ankyrin repeat;; Ankyrin repeats (many copies);; Ankyrin repeats (many copies);; Ankyrin repeat	Zinc finger protein 622 GN=ZNF622 OS=Gallus gallus (Chicken) PE=2 SV=1	PREDICTED: ankyrin repeat and zinc finger domain-containing protein 1 isoform X1 [Ficedula albicollis]
gene12531	--	--	--	--	--	--	Protein of unknown function (DUF1669)	Protein FAM83A GN=fam83a OS=Xenopus laevis (African clawed frog) PE=2 SV=1	PREDICTED: protein FAM83A [Chrysemys picta bellii]
gene20714	[C]	Energy production and conversion	Molecular Function: voltage-gated calcium channel activity (GO:0005245);; Cellular Component: synaptic vesicle (GO:0008021);; Molecular Function: hydrogen ion transmembrane transporter activity (GO:0015078);; Biological Process: ATP hydrolysis coupled proton transport (GO:0015991);; Cellular Component: integral component of membrane (GO:0016021);; Cellular Component: proton-transporting V-type AT…	K02155|2e-41|bta:550622|ATP6V0C, MGC127859, PLP	[C]	Energy production and conversion	ATP synthase subunit C	V-type proton ATPase 16 kDa proteolipid subunit OS=Torpedo marmorata (Marbled electric ray) PE=1 SV=1	Putative N-acetylglucosamine-6-phosphate deacetylase [Chelonia mydas]
gene14957	--	--	--	K06065|0.0|ssc:733643|nuclear receptor corepressor 2	[K]	Transcription	Myb-like DNA-binding domain;; Myb-like DNA-binding domain	Nuclear receptor corepressor 1 GN=ncor1 OS=Xenopus tropicalis (Western clawed frog) PE=2 SV=1	PREDICTED: nuclear receptor corepressor 2 [Ficedula albicollis]
gene21906	--	--	Molecular Function: identical protein binding (GO:0042802);;	--	[T]	Signal transduction mechanisms	Immunoglobulin I-set domain;; Immunoglobulin domain;; Immunoglobulin domain	Vascular endothelial growth factor receptor 2 (Precursor) OS=Danio rerio (Zebrafish) PE=1 SV=2	PREDICTED: platelet-derived growth factor receptor-like protein isoform X1 [Chrysemys picta bellii]
gene3048	--	--	--	--	[S]	Function unknown	Yip1 domain	--	PREDICTED: protein YIPF1 isoform X1 [Alligator sinensis]
gene9148	--	--	--	--	--	--	Mucin-2 protein WxxW repeating region;; Domain of unknown function (DUF4480);; Carboxypeptidase regulatory-like domain;; Thrombospondin type 1 domain;; Immunoglobulin domain	SCO-spondin (Precursor) GN=SSPO OS=Gallus gallus (Chicken) PE=2 SV=1	PREDICTED: cartilage intermediate layer protein 1 [Alligator sinensis]
gene1651	[I]	Lipid transport and metabolism	--	K01897|0.0|bta:100138312|ACSL3	[I]	Lipid transport and metabolism	AMP-binding enzyme	Long-chain-fatty-acid--CoA ligase ACSBG2 GN=acsbg2 OS=Xenopus laevis (African clawed frog) PE=2 SV=1	PREDICTED: long-chain-fatty-acid--CoA ligase 3 [Charadrius vociferus]
gene24238	--	--	Molecular Function: hydrolase activity (GO:0016787);;	--	[O]	Posttranslational modification, protein turnover, chaperones	Eukaryotic aspartyl protease	Embryonic pepsinogen (Precursor) OS=Gallus gallus (Chicken) PE=2 SV=1	PREDICTED: pepsin A-like [Anolis carolinensis]
gene17951	[G]	Carbohydrate transport and metabolism	Molecular Function: hydrolase activity, hydrolyzing O-glycosyl compounds (GO:0004553);; Biological Process: carbohydrate metabolic process (GO:0005975);; Biological Process: glycosphingolipid metabolic process (GO:0006687);; Biological Process: single fertilization (GO:0007338);; Biological Process: nervous system development (GO:0007399);; Biological Process: behavior (GO:0007610);; Biological P…	K12373|0.0|bta:618571|HEXB, MGC139178	[G]	Carbohydrate transport and metabolism	Glycosyl hydrolase family 20, catalytic domain;; beta-acetyl hexosaminidase like;; Glycosyl hydrolase family 20, catalytic domain	--	PREDICTED: beta-hexosaminidase subunit beta isoform X1 [Chrysemys picta bellii]
gene12440	[R]	General function prediction only	--	--	--	--	Zinc finger C-x8-C-x5-C-x3-H type (and similar)	Cleavage and polyadenylation specificity factor subunit 4 GN=cpsf4 OS=Xenopus tropicalis (Western clawed frog) PE=2 SV=1	PREDICTED: zinc finger CCCH domain-containing protein 3 isoform X2 [Haliaeetus leucocephalus]
gene15642	[T]	Signal transduction mechanisms	--	K01102|0.0|bta:100299267|similar to pyruvate dehydrogenase phosphatase	[T]	Signal transduction mechanisms	Protein phosphatase 2C	--	PREDICTED: [Pyruvate dehydrogenase [acetyl-transferring]]-phosphatase 2, mitochondrial isoform X1 [Alligator sinensis]
gene18443	[R]	General function prediction only	--	--	--	--	Ankyrin repeats (3 copies);; Ankyrin repeats (many copies);; Ankyrin repeat;; Ankyrin repeats (many copies);; Ankyrin repeat	Ankyrin repeat domain-containing protein 34B GN=ankrd34b OS=Xenopus laevis (African clawed frog) PE=2 SV=1	PREDICTED: ankyrin repeat domain-containing protein 34C [Latimeria chalumnae]
gene19473	--	--	--	K09282|9e-70|cfa:442946|HMGA1, HMGA1A	--	--	AT hook motif	--	PREDICTED: high mobility group protein HMG-I/HMG-Y isoform X1 [Corvus brachyrhynchos]
gene7168	--	--	--	--	--	--	R3H-associated N-terminal domain;; R3H domain	--	PREDICTED: R3H domain-containing protein 4 [Alligator sinensis]
gene20420	[K]	Transcription	Cellular Component: U12-type spliceosomal complex (GO:0005689);; Cellular Component: cytoplasm (GO:0005737);; Cellular Component: catalytic step 2 spliceosome (GO:0071013);;	K11087|4e-62|ecb:100060367|similar to small nuclear riboprotein Sm-D	[A]	RNA processing and modification	LSM domain	Small nuclear ribonucleoprotein Sm D3 GN=snrpd3 OS=Xenopus laevis (African clawed frog) PE=2 SV=1	small nuclear ribonucleoprotein Sm D1 [Gallus gallus]
gene4438	[U]	Intracellular trafficking, secretion, and vesicular transport	--	K07605|0.0|bta:539944|KRT84	--	--	Intermediate filament protein	Keratin, type II cytoskeletal cochleal OS=Gallus gallus (Chicken) PE=2 SV=1	PREDICTED: keratin, type II cytoskeletal cochleal-like [Chrysemys picta bellii]
gene9051	--	--	--	K02085|0.0|bta:533233|APC, MGC140121	[TZ]	--	Armadillo/beta-catenin-like repeat;; Adenomatous polyposis coli tumour suppressor protein;; APC cysteine-rich region;; APC 15 residue motif;; SAMP Motif;; APC basic domain;; APC cysteine-rich region;; EB-1 Binding Domain;; APC basic domain	Adenomatous polyposis coli homolog GN=apc OS=Xenopus laevis (African clawed frog) PE=1 SV=2	PREDICTED: adenomatous polyposis coli protein [Alligator sinensis]
gene20201	--	--	--	--	--	--	Domain of unknown function (DUF3513);; Serine rich protein interaction domain;; Variant SH3 domain;; Variant SH3 domain;; SH3 domain	Serine/arginine repetitive matrix protein 1 GN=SRRM1 OS=Gallus gallus (Chicken) PE=2 SV=1	PREDICTED: enhancer of filamentation 1-like [Lepisosteus oculatus]
gene14504	--	--	--	--	--	--	--	Leucine-rich repeat-containing protein 14 GN=lrrc14 OS=Xenopus laevis (African clawed frog) PE=2 SV=1	PREDICTED: leucine-rich repeat-containing protein 14 [Chelonia mydas]
gene17496	--	--	--	K09431|0.0|ecb:100065121|ETV4	[K]	Transcription	PEA3 subfamily ETS-domain transcription factor N terminal domain;; Ets-domain	ETS translocation variant 4 GN=etv4 OS=Danio rerio (Zebrafish) PE=1 SV=2	PREDICTED: ETS translocation variant 4 isoform X1 [Chrysemys picta bellii]
gene16237	[J]	Translation, ribosomal structure and biogenesis	Molecular Function: structural constituent of ribosome (GO:0003735);; Biological Process: translation (GO:0006412);; Cellular Component: cytosolic large ribosomal subunit (GO:0022625);;	K02883|1e-133|bta:509163|RPL18, MGC129138	[J]	Translation, ribosomal structure and biogenesis	Ribosomal protein L18e/L15	60S ribosomal protein L18 GN=rpl18 OS=Oreochromis niloticus (Nile tilapia) PE=2 SV=2	PREDICTED: 60S ribosomal protein L18 [Alligator sinensis]
gene21343	--	--	--	--	--	--	F-box-like;; F-box domain	Collagen alpha-1(I) chain (Precursor) GN=COL1A1 OS=Gallus gallus (Chicken) PE=1 SV=3	PREDICTED: F-box/LRR-repeat protein 18 [Anolis carolinensis]
gene15518	--	--	--	--	--	--	C1q domain	Caprin-2 GN=si:ch211-11c20.4 OS=Danio rerio (Zebrafish) PE=1 SV=1	PREDICTED: cerebellin-1 [Pseudopodoces humilis]
gene322	[E]	Amino acid transport and metabolism	--	K14637|0.0|ssc:100048951|SLC15A2	[E]	Amino acid transport and metabolism	POT family	Solute carrier family 15 member 4 GN=slc15a4 OS=Xenopus laevis (African clawed frog) PE=2 SV=1	PREDICTED: solute carrier family 15 member 2 [Pygoscelis adeliae]
gene24610	[J]	Translation, ribosomal structure and biogenesis	--	K06818|5e-89|bta:532521|PODXL2	--	--	--	Collagen alpha-1(I) chain (Precursor) GN=COL1A1 OS=Cynops pyrrhogaster (Japanese common newt) PE=2 SV=1	PREDICTED: podocalyxin-like protein 2, partial [Buceros rhinoceros silvestris]
gene1578	--	--	--	K08400|0.0|bta:317756|GPBAR1, MGC152072, TGR5	--	--	7 transmembrane receptor (rhodopsin family)	Collagen alpha-1(I) chain (Precursor) GN=COL1A1 OS=Gallus gallus (Chicken) PE=1 SV=3	G-protein coupled bile acid receptor 1 [Chelonia mydas]
gene9719	--	--	Biological Process: endodermal cell fate commitment (GO:0001711);; Cellular Component: nucleolus (GO:0005730);; Biological Process: mRNA polyadenylation (GO:0006378);; Biological Process: histone monoubiquitination (GO:0010390);; Cellular Component: Cdc73/Paf1 complex (GO:0016593);; Biological Process: stem cell maintenance (GO:0019827);; Biological Process: positive regulation of mRNA 3'-end pro…	--	[S]	Function unknown	Leo1-like protein	RNA polymerase-associated protein LEO1 GN=leo1 OS=Xenopus laevis (African clawed frog) PE=2 SV=1	PREDICTED: RNA polymerase-associated protein LEO1 [Chrysemys picta bellii]
gene4802	--	--	Biological Process: nuclear-transcribed mRNA catabolic process, nonsense-mediated decay (GO:0000184);; Cellular Component: nuclear lumen (GO:0031981);; Cellular Component: exon-exon junction complex (GO:0035145);; Molecular Function: ribosome binding (GO:0043022);; Biological Process: positive regulation of translation (GO:0045727);;	K14294|1e-128|bta:787259|WIBG, MGC148483	[S]	Function unknown	Mago binding	Partner of Y14 and mago GN=wibg OS=Xenopus laevis (African clawed frog) PE=2 SV=1	PREDICTED: partner of Y14 and mago [Python bivittatus]
gene4706	[K]	Transcription	Biological Process: dephosphorylation (GO:0016311);; Molecular Function: phosphatase activity (GO:0016791);;	--	[K]	Transcription	NLI interacting factor-like phosphatase	CTD small phosphatase-like protein GN=NFI1 OS=Gallus gallus (Chicken) PE=2 SV=2	PREDICTED: carboxy-terminal domain RNA polymerase II polypeptide A small phosphatase 2 isoform X1 [Chrysemys picta bellii]
gene7902	--	--	--	--	--	--	Spermatogenesis-assoc protein 6	--	PREDICTED: spermatogenesis associated 6-like protein isoform X1 [Chelonia mydas]
gene6851	--	--	--	--	[B]	Chromatin structure and dynamics	Groucho/TLE N-terminal Q-rich domain	Amino-terminal enhancer of split GN=aes OS=Xenopus laevis (African clawed frog) PE=2 SV=1	PREDICTED: amino-terminal enhancer of split isoform X2 [Pseudopodoces humilis]
gene2358	[IQ]	--	--	K08772|0.0|bta:511053|SLC27A3	[I]	Lipid transport and metabolism	AMP-binding enzyme;; AMP-binding enzyme C-terminal domain	Acyl-CoA synthetase family member 2, mitochondrial (Precursor) GN=acsf2 OS=Danio rerio (Zebrafish) PE=2 SV=1	PREDICTED: LOW QUALITY PROTEIN: long-chain fatty acid transport protein 3 [Python bivittatus]
gene24818	--	--	--	K04257|0.0|bta:516274|similar to olfactory receptor Olr1686	--	--	Olfactory receptor;; 7 transmembrane receptor (rhodopsin family)	Olfactory receptor-like protein COR6 GN=COR6 OS=Gallus gallus (Chicken) PE=3 SV=2	PREDICTED: putative olfactory receptor 2B8-like [Pelodiscus sinensis]
gene17556	--	--	--	--	--	--	LRRC37A/B like protein 1 C-terminal domain	Protein piccolo (Fragment) GN=PCLO OS=Gallus gallus (Chicken) PE=2 SV=1	PREDICTED: leucine-rich repeat-containing protein 37A2-like [Chrysemys picta bellii]
gene23017	--	--	--	--	--	--	Microtubule associated protein (MAP65/ASE1 family)	--	PREDICTED: coiled-coil domain-containing protein 87 [Chrysemys picta bellii]
gene1992	--	--	--	K01481|0.0|ecb:100049826|PADI4	--	--	Protein-arginine deiminase (PAD);; Protein-arginine deiminase (PAD) middle domain;; Protein-arginine deiminase (PAD) N-terminal domain	Collagen alpha-1(I) chain (Precursor) GN=COL1A1 OS=Gallus gallus (Chicken) PE=1 SV=3	PREDICTED: protein-arginine deiminase type-3 [Pseudopodoces humilis]
gene11792	--	--	--	K13905|8e-51|bta:505033|CST9L, CST9, MGC140113	--	--	--	--	--
gene16215	[L]	Replication, recombination and repair	Molecular Function: nucleotide binding (GO:0000166);; Molecular Function: DNA ligase activity (GO:0003909);; Biological Process: DNA repair (GO:0006281);; Molecular Function: ion binding (GO:0043167);;	K10747|0.0|bta:100124507|LIG1, MGC139151	[L]	Replication, recombination and repair	ATP dependent DNA ligase domain;; ATP dependent DNA ligase C terminal region;; DNA ligase N terminus	DNA ligase 1 GN=lig1 OS=Xenopus laevis (African clawed frog) PE=2 SV=1	PREDICTED: DNA ligase 1 [Tinamus guttatus]
gene19025	--	--	--	K07526|0.0|hsa:9901|SRGAP3, ARHGAP14, KIAA0411, MEGAP, SRGAP2, WRP	[Z]	Cytoskeleton	RhoGAP domain;; Fes/CIP4, and EFC/F-BAR homology domain;; Variant SH3 domain;; Variant SH3 domain;; SH3 domain	SLIT-ROBO Rho GTPase-activating protein 2 GN=srgap2 OS=Danio rerio (Zebrafish) PE=2 SV=1	PREDICTED: SLIT-ROBO Rho GTPase-activating protein 3 isoform X2 [Chrysemys picta bellii]
gene17713	--	--	--	--	--	--	Caspase recruitment domain	Collagen alpha-1(III) chain (Precursor; Fragments) GN=COL3A1 OS=Gallus gallus (Chicken) PE=2 SV=2	PREDICTED: caspase recruitment domain-containing protein 14 [Alligator mississippiensis]
gene12435	--	--	--	K03232|2e-69|bta:516473|EEF1D	[K]	Transcription	--	Collagen alpha-1(I) chain (Precursor) GN=COL1A1 OS=Gallus gallus (Chicken) PE=1 SV=3	PREDICTED: LOW QUALITY PROTEIN: uncharacterized protein LOC104482357, partial [Chlamydotis macqueenii]
gene21303	[O]	Posttranslational modification, protein turnover, chaperones	Biological Process: protein polyubiquitination (GO:0000209);; Molecular Function: ubiquitin-protein ligase activity (GO:0004842);; Cellular Component: cytoplasm (GO:0005737);; Cellular Component: plasma membrane (GO:0005886);; Biological Process: protein export from nucleus (GO:0006611);; Biological Process: cell differentiation (GO:0030154);; Biological Process: negative regulation of ossificati…	K04678|0.0|mcc:718616|SMURF1	[O]	Posttranslational modification, protein turnover, chaperones	HECT-domain (ubiquitin-transferase);; WW domain;; C2 domain	E3 ubiquitin-protein ligase SMURF1 GN=smurf1 OS=Xenopus laevis (African clawed frog) PE=2 SV=1	PREDICTED: E3 ubiquitin-protein ligase SMURF1 isoform X1 [Anas platyrhynchos]
gene9287	--	--	Biological Process: cell adhesion (GO:0007155);; Cellular Component: membrane (GO:0016020);;	K06814|0.0|bta:535046|CDH24	[S]	Function unknown	Cadherin domain;; Cadherin cytoplasmic region;; Cadherin-like	Cadherin-11 (Precursor) GN=CDH11 OS=Gallus gallus (Chicken) PE=2 SV=1	PREDICTED: cadherin-24 [Python bivittatus]
gene15867	--	--	--	--	--	--	--	--	PREDICTED: IGF-like family receptor 1 [Chrysemys picta bellii]
gene15462	[F]	Nucleotide transport and metabolism	--	K00759|3e-61|bta:519017|APRT	[F]	Nucleotide transport and metabolism	Phosphoribosyl transferase domain	--	PREDICTED: adenine phosphoribosyltransferase [Chelonia mydas]
gene15005	[O]	Posttranslational modification, protein turnover, chaperones	Cellular Component: proteasome complex (GO:0000502);;	K06693|1e-153|bta:513315|PSMD9, MGC128752	[O]	Posttranslational modification, protein turnover, chaperones	PDZ domain;; PDZ domain (Also known as DHR or GLGF)	--	26S proteasome non-ATPase regulatory subunit 9, partial [Tinamus guttatus]
gene9563	--	--	--	K06115|0.0|ecb:100071053|similar to spectrin, beta, non-erythrocytic 5	[Z]	Cytoskeleton	Spectrin repeat;; Spectrin repeat;; Calponin homology (CH) domain;; CAMSAP CH domain;; Spectrin repeat;; Spectrin repeat	Spectrin alpha chain, non-erythrocytic 1 GN=SPTAN1 OS=Gallus gallus (Chicken) PE=1 SV=3	PREDICTED: spectrin beta chain, non-erythrocytic 5 [Chaetura pelagica]
gene2102	--	--	Cellular Component: extracellular region (GO:0005576);; Molecular Function: metallopeptidase activity (GO:0008237);; Cellular Component: extracellular matrix (GO:0031012);; Molecular Function: metal ion binding (GO:0046872);;	K07764|0.0|bta:286806|ADAMTS4	[O]	Posttranslational modification, protein turnover, chaperones	ADAM-TS Spacer 1;; Reprolysin (M12B) family zinc metalloprotease;; Reprolysin family propeptide;; Metallo-peptidase family M12;; Metallo-peptidase family M12B Reprolysin-like;; Metallo-peptidase family M12B Reprolysin-like;; Thrombospondin type 1 domain;; Metallo-peptidase family M12B Reprolysin-like	Disintegrin (Precursor) OS=Protobothrops mucrosquamatus (Taiwan habu) PE=2 SV=1	PREDICTED: A disintegrin and metalloproteinase with thrombospondin motifs 4 [Chrysemys picta bellii]
gene25161	--	--	--	K06531|0.0|cfa:611060|PVRL2	--	--	CD80-like C2-set immunoglobulin domain;; Immunoglobulin domain;; Immunoglobulin domain	Nectin-4 (Precursor) GN=pvrl4 OS=Xenopus tropicalis (Western clawed frog) PE=2 SV=2	PREDICTED: poliovirus receptor-related protein 2, partial [Python bivittatus]
gene13529	--	--	--	K04257|0.0|bta:521676|similar to olfactory receptor 551	--	--	Olfactory receptor;; 7 transmembrane receptor (rhodopsin family);; Serpentine type 7TM GPCR chemoreceptor Srsx;; Sterol methyltransferase C-terminal	Olfactory receptor-like protein COR6 GN=COR6 OS=Gallus gallus (Chicken) PE=3 SV=2	PREDICTED: putative olfactory receptor 52P1 [Tinamus guttatus]
gene11089	--	--	--	K03349|0.0|rno:296558|Anapc2	[DO]	--	Cullin family	Collagen alpha-1(I) chain (Precursor) GN=COL1A1 OS=Gallus gallus (Chicken) PE=1 SV=3	PREDICTED: anaphase-promoting complex subunit 2, partial [Pterocles gutturalis]
gene6830	[J]	Translation, ribosomal structure and biogenesis	--	--	[R]	General function prediction only	Phosphotyrosine interaction domain (PTB/PID);; PDZ domain (Also known as DHR or GLGF)	Collagen alpha-1(III) chain (Precursor; Fragments) GN=COL3A1 OS=Gallus gallus (Chicken) PE=2 SV=2	PREDICTED: amyloid beta A4 precursor protein-binding family A member 3 [Chelonia mydas]
gene3295	--	--	--	--	--	--	--	Glycoprotein endo-alpha-1,2-mannosidase-like protein GN=maneal OS=Danio rerio (Zebrafish) PE=3 SV=1	Glycoprotein endo-alpha-1,2-mannosidase-like, partial [Balearica regulorum gibbericeps]
gene8051	--	--	Biological Process: negative regulation of transcription from RNA polymerase II promoter (GO:0000122);; Molecular Function: DNA binding (GO:0003677);; Molecular Function: sequence-specific DNA binding transcription factor activity (GO:0003700);; Cellular Component: nucleus (GO:0005634);; Biological Process: skeletal muscle cell differentiation (GO:0035914);; Biological Process: positive regulatio…	K09383|0.0|bta:538371|PAX5	[K]	Transcription	'Paired box' domain;; Paired-box protein 2 C terminal	Paired box protein Pax-5 OS=Xenopus laevis (African clawed frog) PE=2 SV=1	PREDICTED: paired box protein Pax-5 isoform X1 [Anolis carolinensis]
gene17697	--	--	--	--	[E]	Amino acid transport and metabolism	Transmembrane amino acid transporter protein	Putative sodium-coupled neutral amino acid transporter 10 GN=slc38a10 OS=Xenopus laevis (African clawed frog) PE=2 SV=1	Putative sodium-coupled neutral amino acid transporter 10 [Chelonia mydas]
gene16298	--	--	--	K08765|0.0|bta:513710|CPT1C	[I]	Lipid transport and metabolism	Choline/Carnitine o-acyltransferase	Carnitine O-acetyltransferase (Precursor) GN=CRAT OS=Columba livia (Domestic pigeon) PE=1 SV=1	PREDICTED: LOW QUALITY PROTEIN: carnitine O-palmitoyltransferase 1, brain isoform [Chrysemys picta bellii]
gene15695	[RTKL]	--	Molecular Function: protein serine/threonine kinase activity (GO:0004674);; Molecular Function: ATP binding (GO:0005524);; Biological Process: protein phosphorylation (GO:0006468);;	K08808|0.0|bta:509656|PSKH1	[T]	Signal transduction mechanisms	Protein kinase domain;; Protein tyrosine kinase;; Kinase-like;; Phosphotransferase enzyme family	Serine/threonine-protein kinase H1 homolog GN=pskh1 OS=Danio rerio (Zebrafish) PE=2 SV=2	PREDICTED: serine/threonine-protein kinase H1 [Ficedula albicollis]
gene19374	[I]	Lipid transport and metabolism	--	K00257|1e-158|bta:617428|ACAD9	[I]	Lipid transport and metabolism	Acyl-CoA dehydrogenase, C-terminal domain;; Acyl-CoA dehydrogenase, N-terminal domain;; Acyl-CoA dehydrogenase, middle domain;; Acyl-CoA dehydrogenase, C-terminal domain	Acyl-CoA dehydrogenase family member 11 GN=ACAD11 OS=Gallus gallus (Chicken) PE=2 SV=1	PREDICTED: acyl-CoA dehydrogenase family member 9, mitochondrial-like, partial [Zonotrichia albicollis]
gene690	--	--	--	--	--	--	Ankyrin repeats (3 copies);; Ankyrin repeats (many copies);; Ankyrin repeats (many copies);; Ankyrin repeat;; Ubiquitin family;; Ankyrin repeat	--	PREDICTED: LOW QUALITY PROTEIN: protein ANKUB1 [Chrysemys picta bellii]
gene5470	--	--	Molecular Function: ATP transmembrane transporter activity (GO:0005347);; Cellular Component: mitochondrion (GO:0005739);; Cellular Component: integral component of peroxisomal membrane (GO:0005779);; Biological Process: fatty acid beta-oxidation (GO:0006635);; Molecular Function: ADP transmembrane transporter activity (GO:0015217);; Molecular Function: coenzyme A transmembrane transporter activi…	K13354|0.0|bta:506631|SLC25A17, MGC126926	[C]	Energy production and conversion	Mitochondrial carrier protein	Solute carrier family 25 member 36 GN=SLC25A36 OS=Gallus gallus (Chicken) PE=2 SV=1	PREDICTED: peroxisomal membrane protein PMP34 [Chelonia mydas]
gene25238	--	--	Biological Process: regulation of transcription, DNA-templated (GO:0006355);; Biological Process: multicellular organismal development (GO:0007275);; Cellular Component: intracellular part (GO:0044424);; Biological Process: single-organism developmental process (GO:0044767);; Biological Process: anatomical structure development (GO:0048856);;	K09429|1e-101|bta:508503|ELF3, MGC139318	[K]	Transcription	Sterile alpha motif (SAM)/Pointed domain;; Ets-domain	Collagen alpha-1(I) chain (Precursor) GN=COL1A1 OS=Gallus gallus (Chicken) PE=1 SV=3	PREDICTED: LOW QUALITY PROTEIN: ETS-related transcription factor Elf-3 [Taeniopygia guttata]
gene22983	--	--	--	--	--	--	Domain of unknown function (DUF1917)	UPF0696 protein C11orf68 homolog OS=Danio rerio (Zebrafish) PE=2 SV=1	PREDICTED: UPF0696 protein C11orf68 homolog [Alligator sinensis]
gene484	[R]	General function prediction only	Molecular Function: ATP binding (GO:0005524);; Molecular Function: ATPase activity (GO:0016887);;	K06158|0.0|bta:530975|ABCF3, MGC137960	[EJ]	--	ABC transporter;; ABC transporter;; AAA domain;; RecF/RecN/SMC N terminal domain;; AAA domain;; AAA domain;; Miro-like protein;; NACHT domain;; Protein of unknown function (DUF1602)	ATP-binding cassette sub-family B member 8, mitochondrial (Precursor) GN=abcb8 OS=Xenopus tropicalis (Western clawed frog) PE=2 SV=1	PREDICTED: ATP-binding cassette sub-family F member 3 isoform X3 [Zonotrichia albicollis]
gene5379	--	--	--	K13215|1e-142|bta:614457|NRIP2	[L]	Replication, recombination and repair	Protein of unknown function (DUF4532);; Aspartyl protease	Collagen alpha-1(I) chain (Precursor) GN=COL1A1 OS=Gallus gallus (Chicken) PE=1 SV=3	PREDICTED: nuclear receptor-interacting protein 2 [Chelonia mydas]
gene24771	[G]	Carbohydrate transport and metabolism	Molecular Function: hydrolase activity, hydrolyzing O-glycosyl compounds (GO:0004553);; Biological Process: metabolic process (GO:0008152);;	--	[G]	Carbohydrate transport and metabolism	Glycosyl hydrolases family 35	--	PREDICTED: beta-galactosidase-1-like protein 2 [Chrysemys picta bellii]
gene4199	--	--	--	--	[R]	General function prediction only	Autophagy protein Apg9	Collagen alpha-1(I) chain (Precursor) GN=COL1A1 OS=Gallus gallus (Chicken) PE=1 SV=3	PREDICTED: autophagy-related protein 9A-like isoform X1 [Xenopus (Silurana) tropicalis]
gene10407	--	--	--	K11284|1e-134|ptr:472103|TSPYL1	[L]	Replication, recombination and repair	Nucleosome assembly protein (NAP)	Cleavage and polyadenylation specificity factor subunit 6 GN=CPSF6 OS=Gallus gallus (Chicken) PE=2 SV=1	PREDICTED: testis-specific Y-encoded-like protein 2 [Anolis carolinensis]
gene17734	[I]	Lipid transport and metabolism	--	K00995|0.0|bta:535126|PGS1, MGC129082	[I]	Lipid transport and metabolism	PLD-like domain	CDP-diacylglycerol--glycerol-3-phosphate 3-phosphatidyltransferase, mitochondrial (Precursor) GN=PGS1 OS=Gallus gallus (Chicken) PE=2 SV=1	hypothetical protein N308_01463, partial [Struthio camelus australis]
gene6559	--	--	--	--	--	--	Folate receptor family	Riboflavin-binding protein, yolk minor form (Precursor) OS=Gallus gallus (Chicken) PE=1 SV=2	PREDICTED: riboflavin-binding protein-like isoform X1 [Astyanax mexicanus]
gene23018	[P]	Inorganic ion transport and metabolism	Molecular Function: superoxide dismutase activity (GO:0004784);; Cellular Component: nucleus (GO:0005634);; Cellular Component: mitochondrial inner membrane (GO:0005743);; Cellular Component: cytosol (GO:0005829);; Molecular Function: zinc ion binding (GO:0008270);; Biological Process: intracellular copper ion transport (GO:0015680);; Molecular Function: superoxide dismutase copper chaperone acti…	K04569|0.0|cfa:442988|CCS	[P]	Inorganic ion transport and metabolism	Copper/zinc superoxide dismutase (SODC);; Heavy-metal-associated domain	Superoxide dismutase [Cu-Zn] GN=sod1 OS=Prionace glauca (Blue shark) PE=1 SV=1	PREDICTED: copper chaperone for superoxide dismutase isoform X1 [Chrysemys picta bellii]
gene2447	--	--	--	--	[S]	Function unknown	Protein of unknown function (DUF544)	Protein FAM63A GN=fam63a OS=Danio rerio (Zebrafish) PE=3 SV=1	PREDICTED: protein FAM63A [Chrysemys picta bellii]
gene23549	--	--	--	K06821|0.0|bta:504294|PLXNB3	[T]	Signal transduction mechanisms	Plexin repeat;; Sema domain;; IPT/TIG domain;; Plexin cytoplasmic RasGAP domain;; Plexin cytoplasmic RasGAP domain;; IPT/TIG domain	Plexin A3 (Precursor) GN=plxna3 OS=Danio rerio (Zebrafish) PE=2 SV=2	PREDICTED: plexin-B3 isoform X3 [Python bivittatus]
gene12625	--	--	--	K10654|0.0|bta:616362|TRIM55, MGC137179	[O]	Posttranslational modification, protein turnover, chaperones	Zinc finger, C3HC4 type (RING finger);; RING-type zinc-finger;; Ring finger domain;; Zinc finger, C3HC4 type (RING finger);; Zinc finger, C3HC4 type (RING finger);; zinc-RING finger domain;; B-box zinc finger	Tripartite motif containing 13 GN=trim13 OS=Xenopus tropicalis (Western clawed frog) PE=3 SV=1	PREDICTED: tripartite motif-containing protein 55 isoform X1 [Haliaeetus leucocephalus]
gene9232	--	--	Cellular Component: nucleus (GO:0005634);;	--	[S]	Function unknown	Zc3h12a-like Ribonuclease NYN domain	NEDD4-binding protein 1 GN=n4bp1 OS=Danio rerio (Zebrafish) PE=2 SV=3	PREDICTED: protein KHNYN isoform X2 [Chrysemys picta bellii]
gene1215	--	--	--	--	--	--	Cordon-bleu ubiquitin-like domain	Protein cordon-bleu GN=cobl OS=Danio rerio (Zebrafish) PE=1 SV=2	PREDICTED: LOW QUALITY PROTEIN: cordon-bleu protein-like 1 [Chrysemys picta bellii]
gene12723	--	--	Biological Process: ossification (GO:0001503);; Cellular Component: Golgi apparatus (GO:0005794);; Biological Process: gastrulation (GO:0007369);; Biological Process: axon guidance (GO:0007411);; Biological Process: endoderm development (GO:0007492);; Biological Process: mesoderm development (GO:0007498);; Biological Process: heparan sulfate proteoglycan biosynthetic process, polysaccharide chain…	K02366|0.0|bta:538602|EXT1	[GMW]	--	Glycosyl transferase family 64 domain;; Exostosin family	Exostosin-1b GN=ext1b OS=Danio rerio (Zebrafish) PE=2 SV=1	PREDICTED: exostosin-1 [Chrysemys picta bellii]
gene12227	--	--	Biological Process: regulation of membrane potential (GO:0042391);; Molecular Function: ion channel binding (GO:0044325);; Cellular Component: synaptic membrane (GO:0097060);;	--	[U]	Intracellular trafficking, secretion, and vesicular transport	C2 domain	Protein piccolo (Fragment) GN=PCLO OS=Gallus gallus (Chicken) PE=2 SV=1	PREDICTED: regulating synaptic membrane exocytosis protein 4 [Columba livia]
gene10961	[J]	Translation, ribosomal structure and biogenesis	--	--	[Z]	Cytoskeleton	WD domain, G-beta repeat	Collagen alpha-1(I) chain (Precursor) GN=COL1A1 OS=Cynops pyrrhogaster (Japanese common newt) PE=2 SV=1	PREDICTED: WD repeat-containing protein 34 [Alligator sinensis]
gene19113	[R]	General function prediction only	Molecular Function: GTP binding (GO:0005525);; Cellular Component: Golgi apparatus (GO:0005794);; Cellular Component: plasma membrane (GO:0005886);; Biological Process: small GTPase mediated signal transduction (GO:0007264);; Biological Process: protein transport (GO:0015031);; Biological Process: vesicle-mediated transport (GO:0016192);;	K07939|1e-128|mdo:100010186|hypothetical protein LOC100010186	[U]	Intracellular trafficking, secretion, and vesicular transport	ADP-ribosylation factor family;; Signal recognition particle receptor beta subunit;; Ras family;; Gtr1/RagA G protein conserved region;; Miro-like protein;; 50S ribosome-binding GTPase	ADP-ribosylation factor 4 GN=arf4 OS=Xenopus laevis (African clawed frog) PE=1 SV=2	PREDICTED: ADP-ribosylation factor 4 [Anolis carolinensis]
gene16683	--	--	Biological Process: skeletal system development (GO:0001501);; Biological Process: cardiac chamber development (GO:0003205);; Molecular Function: sequence-specific DNA binding transcription factor activity (GO:0003700);; Cellular Component: nucleus (GO:0005634);; Biological Process: cell aging (GO:0007569);; Biological Process: positive regulation of cell proliferation (GO:0008284);; Biological P…	K10176|1e-110|rno:303398|Tbx2	[K]	Transcription	T-box	T-box transcription factor TBX2 GN=tbx2 OS=Xenopus tropicalis (Western clawed frog) PE=2 SV=1	PREDICTED: T-box transcription factor TBX2 [Chelonia mydas]
gene17040	--	--	Molecular Function: methyltransferase activity (GO:0008168);; Biological Process: methylation (GO:0032259);;	K11448|0.0|cfa:489481|KDM6B, JMJD3	[R]	General function prediction only	JmjC domain, hydroxylase	--	PREDICTED: lysine-specific demethylase 6B [Python bivittatus]
gene9173	--	--	--	--	--	--	IQ calmodulin-binding motif	IQ motif-containing protein H GN=iqch OS=Danio rerio (Zebrafish) PE=3 SV=1	PREDICTED: IQ domain-containing protein H [Chrysemys picta bellii]
gene3372	[GC]	--	--	K00699|0.0|bta:751790|UGT1A1, MGC139125	[GC]	--	UDP-glucoronosyl and UDP-glucosyl transferase;; UDP-glucoronosyl and UDP-glucosyl transferase;; Glycosyltransferase family 28 C-terminal domain	UDP-glucuronosyltransferase (Fragment) GN=ugt3 OS=Pleuronectes platessa (European plaice) PE=2 SV=1	PREDICTED: UDP-glucuronosyltransferase 1-1-like isoform X3 [Corvus cornix cornix]
gene17324	--	--	--	--	[W]	Extracellular structures	Plexin repeat	Plexin domain-containing protein 2 (Precursor) GN=plxdc2 OS=Xenopus laevis (African clawed frog) PE=2 SV=1	PREDICTED: plexin domain-containing protein 1 isoform X1 [Chrysemys picta bellii]
gene20690	[J]	Translation, ribosomal structure and biogenesis	Molecular Function: RNA binding (GO:0003723);; Molecular Function: structural constituent of ribosome (GO:0003735);; Cellular Component: nucleoplasm (GO:0005654);; Biological Process: translation (GO:0006412);; Molecular Function: fibroblast growth factor binding (GO:0017134);; Cellular Component: cytosolic small ribosomal subunit (GO:0022627);;	K02981|0.0|bta:286867|RPS2, MGC126925, RPS2E	[J]	Translation, ribosomal structure and biogenesis	Ribosomal protein S5, N-terminal domain;; Ribosomal protein S5, C-terminal domain	40S ribosomal protein S2 GN=rps2 OS=Ictalurus punctatus (Channel catfish) PE=2 SV=1	LOC100037089 protein [Xenopus laevis]
gene22915	--	--	--	--	[W]	Extracellular structures	--	Collagen alpha-1(I) chain (Precursor) GN=COL1A1 OS=Gallus gallus (Chicken) PE=1 SV=3	PREDICTED: coiled-coil domain-containing protein 88B [Pelodiscus sinensis]
gene11010	--	--	--	--	[X]	--	BAT2 N-terminus	Collagen alpha-1(I) chain (Precursor) GN=COL1A1 OS=Gallus gallus (Chicken) PE=1 SV=3	PREDICTED: protein PRRC2B isoform X3 [Anas platyrhynchos]
gene18395	--	--	Molecular Function: Hsp90 protein binding (GO:0051879);; Biological Process: chaperone-mediated protein folding (GO:0061077);;	--	[ODR]	--	Myosin-binding striated muscle assembly central;; TPR repeat;; Tetratricopeptide repeat;; Tetratricopeptide repeat;; HEAT repeats;; Tetratricopeptide repeat;; Tetratricopeptide repeat;; Tetratricopeptide repeat;; Armadillo/beta-catenin-like repeat	Protein unc-45 homolog B {ECO:0000250|UniProtKB:Q8IWX7} OS=Xenopus tropicalis (Western clawed frog) PE=1 SV=1	PREDICTED: protein unc-45 homolog A [Haliaeetus leucocephalus]
gene14092	--	--	--	K07526|0.0|bta:519843|SRGAP2, SRGAP3	[Z]	Cytoskeleton	RhoGAP domain;; Fes/CIP4, and EFC/F-BAR homology domain;; SH3 domain;; Variant SH3 domain;; Variant SH3 domain	SLIT-ROBO Rho GTPase-activating protein 2 GN=srgap2 OS=Danio rerio (Zebrafish) PE=2 SV=1	PREDICTED: SLIT-ROBO Rho GTPase-activating protein 2 isoform X1 [Balearica regulorum gibbericeps]
gene21566	[O]	Posttranslational modification, protein turnover, chaperones	--	--	[S]	Function unknown	PDZ domain (Also known as DHR or GLGF);; PDZ domain;; PDZ domain (Also known as DHR or GLGF)	Protein scribble homolog GN=scrib OS=Danio rerio (Zebrafish) PE=1 SV=1	PREDICTED: PDZ domain-containing protein 7 [Alligator mississippiensis]
gene1006	--	--	--	--	--	--	WTX protein	APC membrane recruitment protein 1 GN=amer1 OS=Danio rerio (Zebrafish) PE=2 SV=1	PREDICTED: APC membrane recruitment protein 3 isoform X1 [Chrysemys picta bellii]
gene15146	[O]	Posttranslational modification, protein turnover, chaperones	--	K10588|0.0|bta:512750|UBE3B	[O]	Posttranslational modification, protein turnover, chaperones	HECT-domain (ubiquitin-transferase);; IQ calmodulin-binding motif	Ubiquitin-protein ligase E3B GN=ube3b OS=Xenopus tropicalis (Western clawed frog) PE=2 SV=1	PREDICTED: ubiquitin-protein ligase E3B [Falco peregrinus]
gene6910	--	--	--	K08633|0.0|bta:537961|ADAMTS19	[O]	Posttranslational modification, protein turnover, chaperones	ADAM-TS Spacer 1;; Thrombospondin type 1 domain;; PLAC (protease and lacunin) domain;; Reprolysin (M12B) family zinc metalloprotease	Zinc metalloproteinase-disintegrin-like NaMP (Precursor) OS=Naja atra (Chinese cobra) PE=2 SV=1	PREDICTED: A disintegrin and metalloproteinase with thrombospondin motifs 19 isoform X3 [Chrysemys picta bellii]
gene11059	--	--	Biological Process: positive regulation of cytokine production (GO:0001819);; Molecular Function: 1-acylglycerol-3-phosphate O-acyltransferase activity (GO:0003841);; Cellular Component: endoplasmic reticulum (GO:0005783);; Biological Process: phospholipid biosynthetic process (GO:0008654);; Cellular Component: membrane (GO:0016020);;	K13509|1e-105|bta:512112|AGPAT2, MGC138073	[I]	Lipid transport and metabolism	Acyltransferase	Lysophospholipid acyltransferase LPCAT4 GN=lpcat4 OS=Xenopus laevis (African clawed frog) PE=2 SV=2	PREDICTED: 1-acyl-sn-glycerol-3-phosphate acyltransferase beta [Python bivittatus]
gene15751	--	--	--	--	[R]	General function prediction only	Zinc-finger of C2H2 type	Ras-responsive element-binding protein 1 GN=RREB1 OS=Gallus gallus (Chicken) PE=2 SV=2	PREDICTED: zinc finger protein 821 isoform X1 [Pelodiscus sinensis]
gene9778	--	--	--	K13411|0.0|bta:510409|DUOX1	[PQ]	--	Animal haem peroxidase;; Ferric reductase NAD binding domain;; FAD-binding domain;; Ferric reductase like transmembrane component;; EF-hand domain pair;; EF hand;; EF-hand domain;; EF-hand domain pair;; EF hand;; Oxidoreductase NAD-binding domain	Peroxidasin (Precursor) GN=pxdn OS=Xenopus tropicalis (Western clawed frog) PE=2 SV=1	Dual oxidase 2, partial [Phoenicopterus ruber ruber]
gene17405	--	--	Molecular Function: structural molecule activity (GO:0005198);; Cellular Component: intermediate filament (GO:0005882);;	K07604|0.0|bta:539597|KRT31, KRT33A, MGC159957	--	--	Intermediate filament protein	Keratin, type I cytoskeletal 14 GN=KRT14 OS=Gallus gallus (Chicken) PE=2 SV=1	PREDICTED: keratin, type I cuticular Ha6-like [Alligator sinensis]
gene13638	--	--	Cellular Component: lysosome (GO:0005764);; Cellular Component: early endosome (GO:0005769);; Cellular Component: late endosome (GO:0005770);; Biological Process: positive regulation of autophagy (GO:0010508);; Molecular Function: SH3 domain binding (GO:0017124);; Cellular Component: protein complex (GO:0043234);;	--	[R]	General function prediction only	UV radiation resistance protein and autophagy-related subunit 14;; C2 domain	--	PREDICTED: UV radiation resistance-associated gene protein isoform X1 [Chrysemys picta bellii]
gene13924	--	--	--	K08230|0.0|bta:516840|SLC43A3, MGC134127	--	--	Major Facilitator Superfamily	Large neutral amino acids transporter small subunit 4 GN=slc43a2 OS=Xenopus tropicalis (Western clawed frog) PE=2 SV=1	PREDICTED: solute carrier family 43 member 3 isoform X2 [Anolis carolinensis]
gene356	--	--	Molecular Function: phospholipid binding (GO:0005543);; Biological Process: lipid transport (GO:0006869);;	--	[T]	Signal transduction mechanisms	Oxysterol-binding protein;; PH domain;; Pleckstrin homology domain	Oxysterol-binding protein-related protein 9 GN=osbpl9 OS=Xenopus tropicalis (Western clawed frog) PE=2 SV=1	PREDICTED: oxysterol-binding protein-related protein 11 isoform X1 [Chrysemys picta bellii]
gene7627	[O]	Posttranslational modification, protein turnover, chaperones	Molecular Function: serine-type endopeptidase activity (GO:0004252);; Cellular Component: extracellular space (GO:0005615);; Biological Process: proteolysis (GO:0006508);; Biological Process: peptide hormone processing (GO:0016486);; Biological Process: peptide biosynthetic process (GO:0043043);;	K01359|0.0|bta:281967|PCSK1, PC1, PC3	[O]	Posttranslational modification, protein turnover, chaperones	Subtilase family;; Proprotein convertase P-domain;; Prohormone convertase enzyme	Furin-1 (Precursor) GN=furin OS=Xenopus laevis (African clawed frog) PE=2 SV=1	PREDICTED: neuroendocrine convertase 1 [Chrysemys picta bellii]
gene4404	[RTKL]	--	--	K04423|0.0|ssc:100517714|MAP3K12	[T]	Signal transduction mechanisms	Protein tyrosine kinase;; Protein kinase domain	Mitogen-activated protein kinase kinase kinase 13-B GN=map3k13-b OS=Xenopus laevis (African clawed frog) PE=2 SV=1	PREDICTED: mitogen-activated protein kinase kinase kinase 12 [Anolis carolinensis]
gene5398	--	--	Cellular Component: cytoplasm (GO:0005737);; Cellular Component: intracellular membrane-bounded organelle (GO:0043231);;	K12611|1e-127|bta:514548|DCP1B, MGC127127	[KA]	--	Dcp1-like decapping family	Skin secretory protein xP2 (Precursor) GN=p2 OS=Xenopus laevis (African clawed frog) PE=2 SV=2	PREDICTED: LOW QUALITY PROTEIN: mRNA-decapping enzyme 1B [Geospiza fortis]
gene9521	--	--	--	--	[K]	Transcription	BAH domain	--	PREDICTED: bromo adjacent homology domain-containing 1 protein [Tyto alba]
gene18900	--	--	--	--	--	--	--	--	PREDICTED: general transcription factor II-I repeat domain-containing protein 2-like [Alligator sinensis]
gene24043	[M]	Cell wall/membrane/envelope biogenesis	--	K07765|0.0|bta:533134|MBTPS2, MGC139715	[O]	Posttranslational modification, protein turnover, chaperones	Peptidase family M50	--	PREDICTED: membrane-bound transcription factor site-2 protease [Cuculus canorus]
gene3231	[HJ]	--	Molecular Function: catalytic activity (GO:0003824);; Molecular Function: ATP binding (GO:0005524);; Biological Process: cellular protein modification process (GO:0006464);; Molecular Function: metal ion binding (GO:0046872);;	--	--	--	RimK-like ATP-grasp domain;; Prokaryotic glutathione synthetase, ATP-grasp domain;; ATP-grasp domain;; ATP-grasp domain;; Carbamoyl-phosphate synthase L chain, ATP binding domain;; ATP-grasp domain;; D-ala D-ala ligase C-terminus	Beta-citrylglutamate synthase B GN=rimklb OS=Danio rerio (Zebrafish) PE=2 SV=1	PREDICTED: N-acetylaspartyl-glutamate synthetase A isoform X2 [Latimeria chalumnae]
gene14469	--	--	--	--	--	--	--	Collagen alpha-1(I) chain (Precursor) GN=COL1A1 OS=Cynops pyrrhogaster (Japanese common newt) PE=2 SV=1	PREDICTED: sterile alpha motif domain-containing protein 11 [Tinamus guttatus]
gene24543	[D]	Cell cycle control, cell division, chromosome partitioning	--	--	[R]	General function prediction only	O-methyltransferase;; Maf-like protein;; Methyltransferase domain	Acetylserotonin O-methyltransferase GN=ASMT OS=Gallus gallus (Chicken) PE=2 SV=1	PREDICTED: N-acetylserotonin O-methyltransferase-like protein isoform X3 [Alligator sinensis]
gene8179	[F]	Nucleotide transport and metabolism	Cellular Component: mitochondrion (GO:0005739);; Biological Process: pyrimidine nucleobase catabolic process (GO:0006208);; Biological Process: cytoskeleton organization (GO:0007010);; Biological Process: nervous system development (GO:0007399);; Molecular Function: hydrolase activity, acting on carbon-nitrogen (but not peptide) bonds, in cyclic amides (GO:0016812);; Molecular Function: protein k…	K07528|0.0|aml:100480155|dihydropyrimidinase-related protein 2-like	[F]	Nucleotide transport and metabolism	Amidohydrolase family;; Amidohydrolase;; Amidohydrolase;; Amidohydrolase family	Dihydropyrimidinase-related protein 2 GN=DPYSL2 OS=Gallus gallus (Chicken) PE=2 SV=1	PREDICTED: dihydropyrimidinase-related protein 2 isoform X2 [Charadrius vociferus]
gene5571	[L]	Replication, recombination and repair	--	K13983|0.0|bta:100139822|MOV10L1	[A]	RNA processing and modification	AAA domain;; AAA domain;; S1-like;; AAA domain;; Part of AAA domain	Putative helicase mov-10-B.1 GN=mov10b.1 OS=Danio rerio (Zebrafish) PE=2 SV=2	PREDICTED: LOW QUALITY PROTEIN: putative helicase Mov10l1 [Chelonia mydas]
gene21382	--	--	--	K04359|4e-62|bta:505908|PDGFA	--	--	PDGF/VEGF domain;; Platelet-derived growth factor, N terminal region	Platelet-derived growth factor subunit A (Precursor) GN=pdgfa OS=Xenopus laevis (African clawed frog) PE=2 SV=1	PREDICTED: platelet-derived growth factor subunit A [Manacus vitellinus]
gene8937	[R]	General function prediction only	Molecular Function: nucleic acid binding (GO:0003676);; Cellular Component: nucleus (GO:0005634);; Molecular Function: metal ion binding (GO:0046872);;	K10489|0.0|bta:513775|ZBTB2	[R]	General function prediction only	BTB/POZ domain;; Zinc finger, C2H2 type;; Zinc-finger double domain;; Zinc finger, C2H2 type;; Zinc-finger of C2H2 type;; Zinc-finger double-stranded RNA-binding;; C2H2-type zinc finger	Myoneurin GN=mynn OS=Xenopus laevis (African clawed frog) PE=2 SV=1	PREDICTED: zinc finger and BTB domain-containing protein 2 [Serinus canaria]
gene16845	[J]	Translation, ribosomal structure and biogenesis	Molecular Function: methyltransferase activity (GO:0008168);; Biological Process: RNA metabolic process (GO:0016070);; Biological Process: methylation (GO:0032259);;	--	[J]	Translation, ribosomal structure and biogenesis	SpoU rRNA Methylase family;; RNA 2'-O ribose methyltransferase substrate binding	rRNA methyltransferase 3, mitochondrial {ECO:0000250|UniProtKB:Q9HC36} (Precursor) OS=Xenopus laevis (African clawed frog) PE=2 SV=1	PREDICTED: RNA methyltransferase-like protein 1 [Chrysemys picta bellii]
gene1629	--	--	Molecular Function: sodium channel activity (GO:0005272);; Cellular Component: integral component of membrane (GO:0016021);; Biological Process: sodium ion transmembrane transport (GO:0035725);;	K04831|0.0|ecb:100056430|ACCN4	[PT]	--	Amiloride-sensitive sodium channel	Acid-sensing ion channel 4 GN=asic4 OS=Danio rerio (Zebrafish) PE=2 SV=1	PREDICTED: acid-sensing ion channel 4 [Geospiza fortis]
gene6680	[R]	General function prediction only	--	--	[R]	General function prediction only	Zinc finger, C2H2 type;; Zinc-finger double domain;; C2H2-type zinc finger	Zinc finger protein 652-A GN=znf652-a OS=Xenopus laevis (African clawed frog) PE=2 SV=1	PREDICTED: zinc finger protein 653 [Chelonia mydas]
gene6237	--	--	--	--	[T]	Signal transduction mechanisms	Raf-like Ras-binding domain;; Regulator of G protein signaling domain	Serine/arginine repetitive matrix protein 1 GN=SRRM1 OS=Gallus gallus (Chicken) PE=2 SV=1	PREDICTED: regulator of G-protein signaling 12 [Chrysemys picta bellii]
gene6722	[U]	Intracellular trafficking, secretion, and vesicular transport	--	--	[U]	Intracellular trafficking, secretion, and vesicular transport	TLC domain;; Homeobox domain	Translocating chain-associated membrane protein 1-like 1 GN=tram1l1 OS=Xenopus laevis (African clawed frog) PE=2 SV=1	PREDICTED: ceramide synthase 4 [Acanthisitta chloris]
gene2146	--	--	Biological Process: potassium ion transport (GO:0006813);; Molecular Function: G-protein activated inward rectifier potassium channel activity (GO:0015467);; Cellular Component: integral component of membrane (GO:0016021);; Biological Process: regulation of ion transmembrane transport (GO:0034765);;	K05002|3e-69|ssc:100152828|KCNJ9	[P]	Inorganic ion transport and metabolism	Inward rectifier potassium channel	G protein-activated inward rectifier potassium channel 1 GN=KCNJ3 OS=Gallus gallus (Chicken) PE=2 SV=1	PREDICTED: G protein-activated inward rectifier potassium channel 3 [Python bivittatus]
gene15455	[I]	Lipid transport and metabolism	Molecular Function: diphosphomevalonate decarboxylase activity (GO:0004163);; Molecular Function: ATP binding (GO:0005524);; Cellular Component: cytosol (GO:0005829);; Biological Process: positive regulation of cell proliferation (GO:0008284);; Biological Process: isoprenoid biosynthetic process (GO:0008299);; Molecular Function: Hsp70 protein binding (GO:0030544);; Molecular Function: protein ho…	K01597|0.0|bta:509958|MVD, MGC143429	[I]	Lipid transport and metabolism	GHMP kinases N terminal domain	Diphosphomevalonate decarboxylase GN=mvd OS=Danio rerio (Zebrafish) PE=2 SV=1	PREDICTED: diphosphomevalonate decarboxylase [Chrysemys picta bellii]
gene23454	--	--	--	K08423|0.0|bta:538781|GPR101	[R]	General function prediction only	7 transmembrane receptor (rhodopsin family)	G-protein coupled receptor 161 GN=gpr161 OS=Danio rerio (Zebrafish) PE=2 SV=2	PREDICTED: probable G-protein coupled receptor 101 [Xenopus (Silurana) tropicalis]
gene16331	[R]	General function prediction only	--	--	[R]	General function prediction only	Ankyrin repeats (3 copies);; Ankyrin repeat;; Ankyrin repeats (many copies);; Ankyrin repeats (many copies);; Ankyrin repeat;; Variant SH3 domain;; Variant SH3 domain;; SH3 domain;; PDZ domain (Also known as DHR or GLGF)	SH3 and multiple ankyrin repeat domains protein 2 GN=shank2 OS=Xenopus laevis (African clawed frog) PE=2 SV=1	PREDICTED: LOW QUALITY PROTEIN: SH3 and multiple ankyrin repeat domains protein 1 [Python bivittatus]
gene21898	--	--	--	K12038|0.0|bta:520202|TRIML1	[O]	Posttranslational modification, protein turnover, chaperones	SPRY-associated domain;; SPRY domain;; zinc finger of C3HC4-type, RING;; Zinc finger, C3HC4 type (RING finger);; Zinc finger, C3HC4 type (RING finger);; Ring finger domain	Zinc-binding protein A33 OS=Pleurodeles waltl (Iberian ribbed newt) PE=1 SV=2	PREDICTED: E3 ubiquitin-protein ligase TRIM39-like [Chrysemys picta bellii]
gene8651	--	--	--	K12351|0.0|bta:509018|SMPD2, MGC139346	[T]	Signal transduction mechanisms	Endonuclease/Exonuclease/phosphatase family	--	Sphingomyelin phosphodiesterase 2, partial [Picoides pubescens]
gene16882	--	--	Molecular Function: methyltransferase activity (GO:0008168);;	K11393|0.0|bta:509278|METT10D	[S]	Function unknown	Protein of unknown function (DUF890)	Methyltransferase-like protein 16 GN=METTL16 OS=Gallus gallus (Chicken) PE=2 SV=1	PREDICTED: methyltransferase-like protein 16 [Chrysemys picta bellii]
gene3968	--	--	Molecular Function: sequence-specific DNA binding transcription factor activity (GO:0003700);; Cellular Component: nucleus (GO:0005634);; Cellular Component: endoplasmic reticulum membrane (GO:0005789);; Biological Process: transcription, DNA-templated (GO:0006351);; Biological Process: mitochondrion organization (GO:0007005);; Cellular Component: integral component of membrane (GO:0016021);; Bio…	K11831|0.0|mmu:18181|Nrf1, C87038, D6Ertd415e	--	--	NLS-binding and DNA-binding and dimerisation domains of Nrf1;; Nrf1 activator activation site binding domain	Nuclear respiratory factor 1 GN=nrf1 OS=Danio rerio (Zebrafish) PE=2 SV=2	PREDICTED: nuclear respiratory factor 1 isoform X1 [Calypte anna]
gene1625	--	--	Molecular Function: protein kinase activity (GO:0004672);; Biological Process: cellular process (GO:0009987);; Biological Process: single-organism developmental process (GO:0044767);; Biological Process: cardiovascular system development (GO:0072358);;	K08809|1e-167|bta:523490|SPEG	--	--	Immunoglobulin I-set domain;; Immunoglobulin domain;; Immunoglobulin domain;; Immunoglobulin V-set domain;; Immunoglobulin domain;; CD80-like C2-set immunoglobulin domain	Myosin light chain kinase, smooth muscle, deglutamylated form GN=Mylk OS=Gallus gallus (Chicken) PE=1 SV=2	PREDICTED: striated muscle preferentially expressed protein kinase [Ficedula albicollis]
gene6697	--	--	Cellular Component: lysosome (GO:0005764);; Cellular Component: late endosome (GO:0005770);;	K04992|0.0|ssc:100524240|MCOLN1	[P]	Inorganic ion transport and metabolism	Polycystin cation channel	Zyxin OS=Xenopus tropicalis (Western clawed frog) PE=2 SV=1	PREDICTED: mucolipin-1 [Alligator mississippiensis]
gene21664	--	--	--	--	[Z]	Cytoskeleton	Nebulin repeat;; LIM domain;; Nebulin repeat	Cysteine and glycine-rich protein 2 GN=CSRP2 OS=Coturnix coturnix japonica (Japanese quail) PE=1 SV=2	PREDICTED: nebulin-related-anchoring protein isoform X1 [Chrysemys picta bellii]
gene2471	--	--	--	--	--	--	--	--	PREDICTED: circadian-associated transcriptional repressor [Chrysemys picta bellii]
gene10358	--	--	Biological Process: chondrocyte differentiation (GO:0002062);; Biological Process: mesenchymal to epithelial transition involved in metanephros morphogenesis (GO:0003337);; Molecular Function: sequence-specific DNA binding transcription factor activity (GO:0003700);; Cellular Component: nucleus (GO:0005634);; Biological Process: protein import into nucleus (GO:0006606);; Biological Process: mesod…	--	[K]	Transcription	Homeobox domain;; Homeobox KN domain	Homeobox protein six1b GN=six1b OS=Danio rerio (Zebrafish) PE=1 SV=1	PREDICTED: homeobox protein SIX2 [Taeniopygia guttata]
gene16026	[Q]	Secondary metabolites biosynthesis, transport and catabolism	Molecular Function: monooxygenase activity (GO:0004497);; Molecular Function: oxidoreductase activity, acting on paired donors, with incorporation or reduction of molecular oxygen (GO:0016705);; Molecular Function: metal ion binding (GO:0046872);;	K07411|0.0|ecb:100146413|similar to cytochrome P450 2A13	[Q]	Secondary metabolites biosynthesis, transport and catabolism	Cytochrome P450;; Cytochrome P450	Cytochrome P450 2H2 GN=CYP2H2 OS=Gallus gallus (Chicken) PE=1 SV=1	PREDICTED: cytochrome P450 2A13-like [Chelonia mydas]
gene23181	--	--	--	--	--	--	Armadillo-like	--	PREDICTED: armadillo repeat-containing protein 10 [Gavia stellata]
gene8112	--	--	--	--	--	--	FAM75 family	Caldesmon GN=CALD1 OS=Gallus gallus (Chicken) PE=1 SV=2	PREDICTED: titin-like [Larimichthys crocea]
gene11531	[OC]	--	Biological Process: cell redox homeostasis (GO:0045454);;	--	[OC]	--	Thioredoxin	Protein disulfide-isomerase TMX3 (Precursor) GN=tmx3 OS=Xenopus laevis (African clawed frog) PE=2 SV=1	PREDICTED: thioredoxin-related transmembrane protein 4 [Chrysemys picta bellii]
gene13605	[H]	Coenzyme transport and metabolism	Molecular Function: transferase activity, transferring acyl groups (GO:0016746);;	K03801|1e-127|bta:527628|LIPT2	[CH]	--	--	Putative lipoyltransferase 2, mitochondrial (Precursor) GN=lipt2 OS=Xenopus tropicalis (Western clawed frog) PE=2 SV=1	PREDICTED: putative lipoyltransferase 2, mitochondrial [Pseudopodoces humilis]
gene19302	--	--	Cellular Component: extracellular region (GO:0005576);; Biological Process: defense response (GO:0006952);; Biological Process: multi-organism process (GO:0051704);;	--	--	--	Cathelicidin	Cathelicidin-OH antimicrobial peptide (Precursor) OS=Ophiophagus hannah (King cobra) PE=2 SV=1	RecName: Full=Cathelicidin-OH antimicrobial peptide; AltName: Full=Cathelicidin-related protein; Flags: Precursor [Ophiophagus hannah]
gene16283	[C]	Energy production and conversion	--	--	[C]	Energy production and conversion	Aldehyde dehydrogenase family;; Aldehyde dehydrogenase family	Cytosolic 10-formyltetrahydrofolate dehydrogenase GN=aldh1l1 OS=Xenopus tropicalis (Western clawed frog) PE=2 SV=1	PREDICTED: aldehyde dehydrogenase family 16 member A1 [Chrysemys picta bellii]
gene7004	--	--	--	--	[Z]	Cytoskeleton	Cofilin/tropomyosin-type actin-binding protein	Drebrin GN=DBN1 OS=Gallus gallus (Chicken) PE=2 SV=4	PREDICTED: drebrin isoform X3 [Python bivittatus]
gene17234	--	--	--	--	--	--	--	--	PREDICTED: transmembrane protein 92 [Chrysemys picta bellii]
gene10526	--	--	--	--	--	--	Saposin-like type B, region 1;; Saposin-like type B, region 2	--	PREDICTED: proactivator polypeptide-like isoform X1 [Chrysemys picta bellii]
gene22944	--	--	--	--	[S]	Function unknown	--	Collagen alpha-1(III) chain (Precursor; Fragments) GN=COL3A1 OS=Gallus gallus (Chicken) PE=2 SV=2	PREDICTED: zinc finger HIT domain-containing protein 2 [Chrysemys picta bellii]
gene14534	--	--	--	K06252|0.0|bta:526409|TNR	[TW]	--	Fibrinogen beta and gamma chains, C-terminal globular domain;; Fibronectin type III domain;; Fibronectin type III domain;; EGF-like domain;; Human growth factor-like EGF;; Fibronectin type III domain	Tenascin-R (Precursor) GN=TNR OS=Gallus gallus (Chicken) PE=1 SV=1	PREDICTED: tenascin-R isoform X1 [Chrysemys picta bellii]
gene2669	--	--	--	K05453|0.0|bta:281094|CSF1	--	--	Macrophage colony stimulating factor-1 (CSF-1)	--	PREDICTED: macrophage colony-stimulating factor 1 isoform X1 [Chrysemys picta bellii]
gene22965	[J]	Translation, ribosomal structure and biogenesis	Molecular Function: potassium channel activity (GO:0005267);; Biological Process: ion transmembrane transport (GO:0034220);;	K04918|1e-172|bta:532497|KCNK7	[P]	Inorganic ion transport and metabolism	Ion channel	Collagen alpha-1(I) chain (Precursor) GN=COL1A1 OS=Cynops pyrrhogaster (Japanese common newt) PE=2 SV=1	PREDICTED: potassium channel subfamily K member 7 [Chrysemys picta bellii]
gene12654	[R]	General function prediction only	Cellular Component: mitochondrion (GO:0005739);; Molecular Function: hydrolase activity (GO:0016787);; Molecular Function: metal ion binding (GO:0046872);;	--	[R]	General function prediction only	Metallo-beta-lactamase superfamily	Beta-lactamase-like protein 2 GN=lactb2 OS=Xenopus tropicalis (Western clawed frog) PE=2 SV=1	PREDICTED: beta-lactamase-like protein 2 [Alligator mississippiensis]
gene6892	[GEPR]	--	Cellular Component: mitochondrion (GO:0005739);; Biological Process: triglyceride metabolic process (GO:0006641);; Biological Process: carnitine metabolic process (GO:0009437);; Molecular Function: carnitine transmembrane transporter activity (GO:0015226);; Molecular Function: cation:cation antiporter activity (GO:0015491);; Biological Process: carnitine transport (GO:0015879);; Cellular Componen…	K08201|0.0|ssc:100271724|SLC22A4, ETT	[R]	General function prediction only	Sugar (and other) transporter;; Major Facilitator Superfamily	Solute carrier family 22 member 16 GN=slc22a16 OS=Xenopus laevis (African clawed frog) PE=2 SV=2	PREDICTED: solute carrier family 22 member 4 isoform X2 [Alligator mississippiensis]
gene8340	--	--	--	K10631|0.0|ssc:100154111|hypothetical protein LOC100154111	[K]	Transcription	--	--	PREDICTED: E3 ubiquitin-protein ligase Topors isoform X2 [Alligator sinensis]
gene7702	--	--	Biological Process: regulation of signal transduction (GO:0009966);; Biological Process: regulation of apoptotic process (GO:0042981);; Cellular Component: cell part (GO:0044464);; Molecular Function: metal ion binding (GO:0046872);; Biological Process: negative regulation of cellular process (GO:0048523);;	K12171|0.0|bta:528315|SH3RF1	[O]	Posttranslational modification, protein turnover, chaperones	Variant SH3 domain;; SH3 domain;; Variant SH3 domain;; Zinc finger, C3HC4 type (RING finger);; Zinc finger, C3HC4 type (RING finger);; Ring finger domain;; zinc-RING finger domain;; RING-type zinc-finger;; Zinc finger, C3HC4 type (RING finger)	E3 ubiquitin-protein ligase SH3RF1 GN=sh3rf1 OS=Xenopus tropicalis (Western clawed frog) PE=2 SV=1	PREDICTED: E3 ubiquitin-protein ligase SH3RF1 isoform X3 [Chrysemys picta bellii]
gene2819	[Z]	Cytoskeleton	--	--	[R]	General function prediction only	Guanylate-binding protein, C-terminal domain;; Guanylate-binding protein, N-terminal domain	Atlastin-2 GN=atl2 OS=Xenopus laevis (African clawed frog) PE=2 SV=1	PREDICTED: interferon-induced guanylate-binding protein 1-like [Anolis carolinensis]
gene17736	[E]	Amino acid transport and metabolism	--	K01620|0.0|bta:507443|similar to threonine aldolase 1	[E]	Amino acid transport and metabolism	Beta-eliminating lyase;; Aminotransferase class I and II	Collagen alpha-1(I) chain (Precursor) GN=COL1A1 OS=Cynops pyrrhogaster (Japanese common newt) PE=2 SV=1	PREDICTED: probable low-specificity L-threonine aldolase 2 [Meleagris gallopavo]
gene13583	--	--	--	K04272|0.0|bta:539703|P2RY6	--	--	7 transmembrane receptor (rhodopsin family)	P2Y purinoceptor 3 GN=P2RY3 OS=Gallus gallus (Chicken) PE=2 SV=1	PREDICTED: P2Y purinoceptor 6 [Cariama cristata]
gene3158	--	--	--	K13202|0.0|bta:513052|TOE1, MGC139728	[L]	Replication, recombination and repair	CAF1 family ribonuclease;; Zinc finger C-x8-C-x5-C-x3-H type (and similar)	Poly(A)-specific ribonuclease PARN GN=parn OS=Danio rerio (Zebrafish) PE=1 SV=2	PREDICTED: target of EGR1 protein 1 [Chelonia mydas]
gene4437	--	--	--	K07605|0.0|bta:615570|KRT82, MGC155159	--	--	Intermediate filament protein	Keratin, type II cytoskeletal cochleal OS=Gallus gallus (Chicken) PE=2 SV=1	PREDICTED: keratin, type II cytoskeletal cochleal-like [Chrysemys picta bellii]
gene21805	--	--	--	--	[T]	Signal transduction mechanisms	TIR domain;; TIR domain	Collagen alpha-1(I) chain (Precursor) GN=COL1A1 OS=Gallus gallus (Chicken) PE=1 SV=3	PREDICTED: uncharacterized protein LOC102363116 isoform X1 [Latimeria chalumnae]
gene6997	[L]	Replication, recombination and repair	Molecular Function: binding (GO:0005488);; Biological Process: regulation of transcription, DNA-templated (GO:0006355);;	K09114|1e-143|bta:533359|MXD3	[K]	Transcription	Helix-loop-helix DNA-binding domain	Max dimerization protein 3 GN=mxd3 OS=Xenopus tropicalis (Western clawed frog) PE=2 SV=1	max dimerization protein 3 [Xenopus (Silurana) tropicalis]
gene21086	[R]	General function prediction only	--	--	[R]	General function prediction only	RNA polymerase Rpb1 C-terminal repeat	Oocyte zinc finger protein XlCOF6 (Fragment) OS=Xenopus laevis (African clawed frog) PE=3 SV=1	hypothetical protein UY3_16442 [Chelonia mydas]
gene12308	[R]	General function prediction only	--	--	[U]	Intracellular trafficking, secretion, and vesicular transport	Sec7 domain;; Guanine nucleotide exchange factor in Golgi transport N-terminal;; Domain of unknown function (DUF1981)	Protein MON2 homolog GN=mon2 OS=Xenopus laevis (African clawed frog) PE=2 SV=1	PREDICTED: brefeldin A-inhibited guanine nucleotide-exchange protein 2 isoform X1 [Chrysemys picta bellii]
gene25018	--	--	Biological Process: immune system process (GO:0002376);; Cellular Component: membrane (GO:0016020);;	--	--	--	Class II histocompatibility antigen, alpha domain;; Immunoglobulin C1-set domain	Class II histocompatibility antigen, B-L beta chain (Fragment) OS=Gallus gallus (Chicken) PE=3 SV=1	PREDICTED: mamu class II histocompatibility antigen, DR alpha chain-like isoform X1 [Chrysemys picta bellii]
gene15496	[RTKL]	--	--	K00907|0.0|bta:526379|MYLK3	[T]	Signal transduction mechanisms	Protein kinase domain;; Protein tyrosine kinase	Myosin light chain kinase 3 GN=mylk3 OS=Danio rerio (Zebrafish) PE=2 SV=1	PREDICTED: myosin light chain kinase 3 [Pelecanus crispus]
gene20015	--	--	--	K09649|0.0|bta:614489|PRSS16	[OR]	--	Serine carboxypeptidase S28	--	PREDICTED: thymus-specific serine protease-like [Lepisosteus oculatus]
gene16007	[RTKL]	--	Molecular Function: nucleotide binding (GO:0000166);; Molecular Function: protein kinase activity (GO:0004672);;	--	[R]	General function prediction only	Protein kinase domain;; Protein tyrosine kinase	Dual specificity tyrosine-phosphorylation-regulated kinase 1A OS=Xenopus tropicalis (Western clawed frog) PE=2 SV=1	PREDICTED: homeodomain-interacting protein kinase 4 [Python bivittatus]
gene14779	--	--	--	K13718|0.0|aml:100479320|OTUD4	--	--	OTU-like cysteine protease	Phosphatase and actin regulator 4A GN=phactr4a OS=Danio rerio (Zebrafish) PE=3 SV=2	PREDICTED: OTU domain-containing protein 4 isoform X1 [Chrysemys picta bellii]
gene21560	--	--	Biological Process: negative regulation of transcription from RNA polymerase II promoter (GO:0000122);; Molecular Function: core promoter proximal region sequence-specific DNA binding (GO:0000987);; Biological Process: cell fate determination (GO:0001709);; Biological Process: neural tube closure (GO:0001843);; Biological Process: optic cup morphogenesis involved in camera-type eye development (G…	K09383|0.0|pon:100431292|paired box protein Pax-2-like	[K]	Transcription	'Paired box' domain;; Paired-box protein 2 C terminal	Paired box protein Pax-2a GN=pax2a OS=Danio rerio (Zebrafish) PE=2 SV=2	PREDICTED: paired box protein Pax-2 isoform X4 [Chrysemys picta bellii]
gene18808	[R]	General function prediction only	Biological Process: toll-like receptor signaling pathway (GO:0002224);; Molecular Function: ubiquitin-protein ligase activity (GO:0004842);; Biological Process: Toll signaling pathway (GO:0008063);; Molecular Function: zinc ion binding (GO:0008270);; Cellular Component: cytoplasmic side of plasma membrane (GO:0009898);; Biological Process: protein ubiquitination (GO:0016567);; Molecular Function:…	K03174|0.0|ssc:100156979|TNF receptor-associated factor 3-like	[T]	Signal transduction mechanisms	MATH domain;; TRAF-type zinc finger	TNF receptor-associated factor 6 GN=traf6 OS=Danio rerio (Zebrafish) PE=2 SV=2	PREDICTED: TNF receptor-associated factor 3 isoform X1 [Pterocles gutturalis]
gene15435	--	--	--	--	--	--	Domain of unknown function (DUF4568)	--	--
gene23903	[L]	Replication, recombination and repair	--	--	[L]	Replication, recombination and repair	TatD related DNase	Putative deoxyribonuclease TATDN1 GN=tatdn1 OS=Danio rerio (Zebrafish) PE=2 SV=1	PREDICTED: putative deoxyribonuclease TATDN2 [Chelonia mydas]
gene19517	--	--	--	K06625|1e-104|bta:513497|CDKN1A, CIP1, SDI1, WAF1, p21	[T]	Signal transduction mechanisms	Cyclin-dependent kinase inhibitor	--	PREDICTED: cyclin-dependent kinase inhibitor 1 [Falco peregrinus]
gene17644	--	--	Molecular Function: hydrolase activity, hydrolyzing O-glycosyl compounds (GO:0004553);; Biological Process: carbohydrate metabolic process (GO:0005975);;	K14459|0.0|bta:506184|HEXDC, MGC139025	--	--	Glycosyl hydrolase family 20, catalytic domain	--	PREDICTED: hexosaminidase D isoform X1 [Pelodiscus sinensis]
gene16360	--	--	--	--	--	--	Immunoglobulin V-set domain;; CD80-like C2-set immunoglobulin domain	Schwann cell myelin protein (Precursor) GN=SMP OS=Coturnix coturnix japonica (Japanese quail) PE=1 SV=1	PREDICTED: sialic acid-binding Ig-like lectin 13 [Chrysemys picta bellii]
gene11435	[V]	Defense mechanisms	Cellular Component: membrane (GO:0016020);; Cellular Component: cell part (GO:0044464);;	--	[Q]	Secondary metabolites biosynthesis, transport and catabolism	ABC transporter;; ABC transporter transmembrane region;; AAA ATPase domain;; Dynamin family;; ABC transporter transmembrane region;; ABC transporter transmembrane region;; ABC transporter	Multidrug resistance-associated protein 1 GN=ABCC1 OS=Gallus gallus (Chicken) PE=2 SV=1	PREDICTED: LOW QUALITY PROTEIN: multidrug resistance-associated protein 4 [Pygoscelis adeliae]
gene20913	[J]	Translation, ribosomal structure and biogenesis	--	--	--	--	--	Collagen alpha-2(I) chain (Precursor; Fragments) GN=COL1A2 OS=Gallus gallus (Chicken) PE=1 SV=2	PREDICTED: inositol 1,4,5-trisphosphate receptor-interacting protein-like 2 [Chrysemys picta bellii]
gene19465	[D]	Cell cycle control, cell division, chromosome partitioning	--	--	--	--	--	Collagen alpha-1(III) chain (Precursor; Fragments) GN=COL3A1 OS=Gallus gallus (Chicken) PE=2 SV=2	PREDICTED: basic proline-rich protein-like, partial [Notothenia coriiceps]
gene23424	--	--	--	--	--	--	Ankyrin repeats (3 copies);; Ankyrin repeat;; Ankyrin repeats (many copies);; Ankyrin repeat;; Ankyrin repeats (many copies)	Skin secretory protein xP2 (Precursor) GN=p2 OS=Xenopus laevis (African clawed frog) PE=2 SV=2	PREDICTED: BCL-6 corepressor-like protein 1 [Charadrius vociferus]
gene9578	--	--	--	--	--	--	Codanin-1 C-terminus	Collagen alpha-1(I) chain (Precursor) GN=COL1A1 OS=Cynops pyrrhogaster (Japanese common newt) PE=2 SV=1	PREDICTED: codanin-1, partial [Buceros rhinoceros silvestris]
gene477	[P]	Inorganic ion transport and metabolism	Molecular Function: voltage-gated chloride channel activity (GO:0005247);; Biological Process: chloride transport (GO:0006821);; Cellular Component: integral component of membrane (GO:0016021);; Molecular Function: adenyl nucleotide binding (GO:0030554);; Biological Process: transmembrane transport (GO:0055085);;	K05011|0.0|bta:505569|CLCN2, CLC-2, CLC2, MGC139321	[P]	Inorganic ion transport and metabolism	Voltage gated chloride channel;; CBS domain	Chloride channel protein OS=Torpedo californica (Pacific electric ray) PE=1 SV=3	PREDICTED: chloride channel protein 2 [Anolis carolinensis]
gene7012	[J]	Translation, ribosomal structure and biogenesis	--	--	--	--	Fez1	NEDD4-binding protein 3 homolog OS=Gallus gallus (Chicken) PE=2 SV=1	PREDICTED: NEDD4-binding protein 3 homolog [Alligator mississippiensis]
gene23098	[J]	Translation, ribosomal structure and biogenesis	Cellular Component: cytoplasm (GO:0005737);; Molecular Function: organic cyclic compound binding (GO:0097159);; Molecular Function: heterocyclic compound binding (GO:1901363);;	K01883|0.0|bta:515715|CARS, MGC137874	[J]	Translation, ribosomal structure and biogenesis	tRNA synthetases class I (C) catalytic domain;; tRNA synthetases class I (M)	Cysteine--tRNA ligase, cytoplasmic GN=CARS OS=Gallus gallus (Chicken) PE=2 SV=1	Cysteine--tRNA ligase, cytoplasmic, partial [Cathartes aura]
gene24891	[V]	Defense mechanisms	--	K05658|0.0|hsa:5243|ABCB1, ABC20, CD243, CLCS, GP170, MDR1, MGC163296, P-GP, PGY1	[Q]	Secondary metabolites biosynthesis, transport and catabolism	ABC transporter transmembrane region;; ABC transporter;; Predicted ATPase of the ABC class;; ABC transporter transmembrane region	ATP-binding cassette sub-family B member 8, mitochondrial (Precursor) GN=abcb8 OS=Xenopus tropicalis (Western clawed frog) PE=2 SV=1	PREDICTED: multidrug resistance protein 1 isoform X2 [Chrysemys picta bellii]
gene10674	--	--	--	--	[R]	General function prediction only	FHA domain	Centrosomal protein of 170 kDa protein B GN=cep170b OS=Xenopus tropicalis (Western clawed frog) PE=2 SV=1	PREDICTED: kanadaptin [Anolis carolinensis]
gene14741	--	--	--	--	[TZ]	--	Formin Homology 2 Domain	Inverted formin-2 GN=inf2 OS=Xenopus laevis (African clawed frog) PE=2 SV=1	PREDICTED: FH2 domain-containing protein 1 [Chrysemys picta bellii]
gene14107	--	--	--	--	--	--	Specifically androgen-regulated gene protein	Skin secretory protein xP2 (Precursor) GN=p2 OS=Xenopus laevis (African clawed frog) PE=2 SV=2	Specifically androgen-regulated gene protein [Aptenodytes forsteri]
gene5569	--	--	--	--	[O]	Posttranslational modification, protein turnover, chaperones	Tubulin-tyrosine ligase family	Tubulin monoglycylase TTLL3 GN=ttll3 OS=Danio rerio (Zebrafish) PE=2 SV=1	PREDICTED: tubulin monoglycylase TTLL3-like [Lepisosteus oculatus]
gene3855	--	--	--	--	[T]	Signal transduction mechanisms	CS domain;; N-terminal conserved domain of Nudc.	Nuclear migration protein nudC GN=NUDC OS=Gallus gallus (Chicken) PE=2 SV=1	PREDICTED: nudC domain-containing protein 3 isoform X3 [Gallus gallus]
gene23039	[T]	Signal transduction mechanisms	Molecular Function: phosphoprotein phosphatase activity (GO:0004721);;	K06269|0.0|pon:100459799|serine/threonine-protein phosphatase PP1-alpha catalytic subunit-like	[TR]	--	--	Serine/threonine-protein phosphatase PP1-gamma catalytic subunit {ECO:0000250|UniProtKB:P36873} OS=Xenopus tropicalis (Western clawed frog) PE=2 SV=1	PREDICTED: serine/threonine-protein phosphatase PP1-alpha catalytic subunit isoform X1 [Pseudopodoces humilis]
gene6865	[O]	Posttranslational modification, protein turnover, chaperones	--	K09640|0.0|hsa:360200|TMPRSS9, FLJ16193	[E]	Amino acid transport and metabolism	Trypsin;; Domain of unknown function (DUF1986);; Low-density lipoprotein receptor domain class A	Trypsin I-P1 (Precursor) OS=Gallus gallus (Chicken) PE=2 SV=1	PREDICTED: LOW QUALITY PROTEIN: transmembrane protease serine 9 [Alligator mississippiensis]
gene5598	--	--	Biological Process: neuron migration (GO:0001764);; Cellular Component: extracellular region (GO:0005576);; Molecular Function: heparin binding (GO:0008201);; Biological Process: positive regulation of cell-substrate adhesion (GO:0010811);; Biological Process: positive regulation of neuron projection development (GO:0010976);; Biological Process: cell growth (GO:0016049);; Biological Process: pep…	--	[S]	Function unknown	Uncharacterised conserved protein (DUF2369);; Fibronectin type III domain	Protein NDNF (Precursor) GN=ndnf OS=Xenopus tropicalis (Western clawed frog) PE=2 SV=2	PREDICTED: protein NDNF [Alligator sinensis]
gene15418	[S]	Function unknown	--	--	[S]	Function unknown	LCCL domain;; Cysteine-rich secretory protein family	Cysteine-rich secretory protein LCCL domain-containing 2 (Precursor) GN=crispld2 OS=Xenopus tropicalis (Western clawed frog) PE=2 SV=1	PREDICTED: cysteine-rich secretory protein LCCL domain-containing 2 [Chrysemys picta bellii]
gene19031	[E]	Amino acid transport and metabolism	Molecular Function: G-protein coupled receptor activity (GO:0004930);; Cellular Component: plasma membrane (GO:0005886);; Cellular Component: integral component of membrane (GO:0016021);;	K04608|0.0|cfa:484674|GRM7	[PT]	--	Receptor family ligand binding region;; 7 transmembrane sweet-taste receptor of 3 GCPR;; Nine Cysteines Domain of family 3 GPCR;; Periplasmic binding protein	G-protein coupled receptor family C group 6 member A (Precursor) GN=gprc6a OS=Carassius auratus (Goldfish) PE=1 SV=1	PREDICTED: metabotropic glutamate receptor 7 [Haliaeetus leucocephalus]
gene21797	--	--	--	--	--	--	--	Collagen alpha-1(I) chain (Precursor) GN=COL1A1 OS=Gallus gallus (Chicken) PE=1 SV=3	PREDICTED: tetratricopeptide repeat protein 40 isoform X7 [Chrysemys picta bellii]
gene19003	--	--	--	--	--	--	Domain of unknown function (DUF4563)	--	PREDICTED: FANCD2 opposite strand protein [Latimeria chalumnae]
gene17702	--	--	--	--	--	--	--	--	Serine/threonine-protein kinase LMTK1, partial [Calypte anna]
gene21950	--	--	Cellular Component: membrane (GO:0016020);;	--	[S]	Function unknown	MBOAT, membrane-bound O-acyltransferase family	Ghrelin O-acyltransferase {ECO:0000303|PubMed:18443287} OS=Danio rerio (Zebrafish) PE=2 SV=1	PREDICTED: ghrelin O-acyltransferase [Alligator mississippiensis]
gene24907	--	--	--	K04435|0.0|ptr:458945|MAPK8IP2	[T]	Signal transduction mechanisms	Phosphotyrosine interaction domain (PTB/PID);; Variant SH3 domain;; SH3 domain	YGP40 (Precursor) GN=VTG2 OS=Gallus gallus (Chicken) PE=1 SV=1	PREDICTED: c-Jun-amino-terminal kinase-interacting protein 2-like [Melopsittacus undulatus]
gene15866	[R]	General function prediction only	--	K09186|0.0|aml:100469094|histone-lysine N-methyltransferase MLL4-like	[K]	Transcription	SET domain;; F/Y rich C-terminus;; PHD-like zinc-binding domain;; PHD-finger;; CXXC zinc finger domain;; PHD-zinc-finger like domain;; F/Y-rich N-terminus	Histone-lysine N-methyltransferase SETD1B-A GN=setd1ba OS=Danio rerio (Zebrafish) PE=1 SV=2	PREDICTED: LOW QUALITY PROTEIN: histone-lysine N-methyltransferase 2B [Chelonia mydas]
gene15873	--	--	--	--	[T]	Signal transduction mechanisms	RhoGAP domain;; Variant SH3 domain;; Variant SH3 domain;; SH3 domain	Rho GTPase-activating protein 32 GN=arhgap32 OS=Xenopus laevis (African clawed frog) PE=2 SV=1	PREDICTED: rho GTPase-activating protein 33 [Python bivittatus]
gene18909	--	--	--	--	[Z]	Cytoskeleton	Gelsolin repeat;; Villin headpiece domain;; Gelsolin repeat	Villin-1 GN=VIL1 OS=Gallus gallus (Chicken) PE=1 SV=2	PREDICTED: villin-1-like [Caprimulgus carolinensis]
gene494	[R]	General function prediction only	Molecular Function: serine-type endopeptidase activity (GO:0004252);; Biological Process: proteolysis (GO:0006508);; Cellular Component: integral component of membrane (GO:0016021);;	K09650|0.0|bta:514191|PARL, MGC137354, PSARL	[T]	Signal transduction mechanisms	Rhomboid family	Presenilins-associated rhomboid-like protein, mitochondrial (Precursor) OS=Danio rerio (Zebrafish) PE=2 SV=1	PREDICTED: presenilins-associated rhomboid-like protein, mitochondrial [Chrysemys picta bellii]
gene16251	[IQR]	--	Cellular Component: intracellular (GO:0005622);; Biological Process: metabolic process (GO:0008152);;	--	[R]	General function prediction only	short chain dehydrogenase;; Enoyl-(Acyl carrier protein) reductase;; KR domain;; NAD dependent epimerase/dehydratase family	Carbonyl reductase family member 4 GN=cbr4 OS=Xenopus tropicalis (Western clawed frog) PE=2 SV=1	PREDICTED: 17-beta-hydroxysteroid dehydrogenase 14 [Alligator mississippiensis]
gene9168	[G]	Carbohydrate transport and metabolism	Molecular Function: hydrolase activity, hydrolyzing O-glycosyl compounds (GO:0004553);; Biological Process: carbohydrate metabolic process (GO:0005975);;	--	[G]	Carbohydrate transport and metabolism	Glycosyl hydrolase family 1	--	PREDICTED: lactase-like protein [Chrysemys picta bellii]
gene14054	--	--	--	K01380|0.0|bta:280909|REN	[O]	Posttranslational modification, protein turnover, chaperones	Eukaryotic aspartyl protease;; A1 Propeptide;; Xylanase inhibitor C-terminal	Cathepsin D (Precursor) GN=ctsd OS=Clupea harengus (Atlantic herring) PE=1 SV=1	PREDICTED: renin [Calypte anna]
gene1412	--	--	--	K11220|0.0|aml:100474026|signal transducer and activator of transcription 1-like	[KT]	--	STAT protein, DNA binding domain;; STAT protein, all-alpha domain;; STAT1 TAZ2 binding domain;; SH2 domain;; STAT protein, protein interaction domain	Signal transducer and activator of transcription 3.2 GN=stat3.2 OS=Xenopus laevis (African clawed frog) PE=2 SV=1	PREDICTED: signal transducer and activator of transcription 1-alpha/beta isoform X1 [Chrysemys picta bellii]
gene6597	--	--	--	--	--	--	Olfactory receptor;; 7 transmembrane receptor (rhodopsin family)	Olfactory receptor-like protein COR4 GN=COR4 OS=Gallus gallus (Chicken) PE=3 SV=1	olfactory receptor [Latimeria chalumnae]
gene25160	--	--	Cellular Component: mitochondrial outer membrane translocase complex (GO:0005742);; Biological Process: protein targeting to mitochondrion (GO:0006626);; Biological Process: ion transport (GO:0006811);; Molecular Function: porin activity (GO:0015288);; Cellular Component: integral component of mitochondrial membrane (GO:0032592);; Cellular Component: pore complex (GO:0046930);; Biological Process…	K11518|0.0|bta:510219|TOMM40, MGC139121, Tom40A	[U]	Intracellular trafficking, secretion, and vesicular transport	Eukaryotic porin	Mitochondrial import receptor subunit TOM40 homolog GN=tomm40 OS=Xenopus tropicalis (Western clawed frog) PE=2 SV=1	PREDICTED: mitochondrial import receptor subunit TOM40 homolog, partial [Alligator mississippiensis]
gene14366	--	--	--	--	--	--	GTPase binding;; EGFR receptor inhibitor Mig-6	Serine/arginine repetitive matrix protein 1 GN=SRRM1 OS=Gallus gallus (Chicken) PE=2 SV=1	PREDICTED: ERBB receptor feedback inhibitor 1 [Cariama cristata]
gene21349	--	--	--	--	[W]	Extracellular structures	Ras association (RalGDS/AF-6) domain	Ras-associating and dilute domain-containing protein GN=radil OS=Danio rerio (Zebrafish) PE=2 SV=1	PREDICTED: LOW QUALITY PROTEIN: ras-associating and dilute domain-containing protein [Tinamus guttatus]
gene19459	--	--	--	K11467|0.0|bta:508957|PHF1, MGC166079	[R]	General function prediction only	Polycomb-like MTF2 factor 2;; PHD-finger	Collagen alpha-1(I) chain (Precursor) GN=COL1A1 OS=Gallus gallus (Chicken) PE=1 SV=3	PREDICTED: PHD finger protein 1 [Chelonia mydas]
gene11036	--	--	--	--	--	--	Lipocalin / cytosolic fatty-acid binding protein family	Collagen alpha-1(I) chain (Precursor) GN=COL1A1 OS=Cynops pyrrhogaster (Japanese common newt) PE=2 SV=1	PREDICTED: LOW QUALITY PROTEIN: collagen alpha-1(I) chain-like, partial [Nestor notabilis]
gene9142	--	--	--	--	[R]	General function prediction only	--	Collagen alpha-1(III) chain (Precursor; Fragments) GN=COL3A1 OS=Gallus gallus (Chicken) PE=2 SV=2	PREDICTED: kelch repeat and BTB domain-containing protein 13 [Alligator mississippiensis]
gene13859	--	--	Molecular Function: G-protein coupled receptor activity (GO:0004930);; Molecular Function: olfactory receptor activity (GO:0004984);; Cellular Component: plasma membrane (GO:0005886);; Biological Process: G-protein coupled receptor signaling pathway (GO:0007186);; Cellular Component: integral component of membrane (GO:0016021);; Biological Process: detection of chemical stimulus involved in senso…	K04257|0.0|aml:100465533|olfactory receptor 1052-like	--	--	Olfactory receptor;; 7 transmembrane receptor (rhodopsin family)	Olfactory receptor-like protein COR4 GN=COR4 OS=Gallus gallus (Chicken) PE=3 SV=1	PREDICTED: olfactory receptor 1052-like [Alligator mississippiensis]
gene25710	--	--	Molecular Function: hedgehog receptor activity (GO:0008158);; Cellular Component: integral component of membrane (GO:0016021);; Biological Process: cholesterol transport (GO:0030301);;	K12385|3e-49|bta:286772|NPC1	[I]	Lipid transport and metabolism	Sterol-sensing domain of SREBP cleavage-activation;; Patched family	Protein patched homolog 1 GN=ptch1 OS=Danio rerio (Zebrafish) PE=2 SV=1	Niemann-Pick C1 protein, partial [Corvus brachyrhynchos]
gene4275	[R]	General function prediction only	Molecular Function: RNA binding (GO:0003723);; Cellular Component: nucleolus (GO:0005730);; Biological Process: rRNA processing (GO:0006364);; Cellular Component: ribonucleoprotein complex (GO:0030529);;	K06961|1e-154|bta:513714|KRR1, MGC128669	[JD]	--	KH domain;; KH domain	--	PREDICTED: KRR1 small subunit processome component homolog [Chrysemys picta bellii]
gene12373	[R]	General function prediction only	--	K09228|0.0|bta:789384|ZNF250	[R]	General function prediction only	Zinc-finger double domain;; Zinc finger, C2H2 type;; C2H2-type zinc finger;; C2H2-type zinc finger;; Zinc-finger double-stranded RNA-binding;; Zinc-finger of C2H2 type;; KRAB box	Zinc finger protein Xfin OS=Xenopus laevis (African clawed frog) PE=1 SV=1	PREDICTED: zinc finger protein 420-like isoform X1 [Chrysemys picta bellii]
gene9519	--	--	--	--	--	--	--	--	PREDICTED: small kinetochore-associated protein [Chelonia mydas]
gene16860	--	--	--	K10356|0.0|bta:281937|MYO1C	[Z]	Cytoskeleton	Myosin tail;; IQ calmodulin-binding motif;; Myosin head (motor domain);; Myosin head (motor domain);; Myosin head (motor domain)	Unconventional myosin-Ic GN=MYO1C OS=Gallus gallus (Chicken) PE=2 SV=1	PREDICTED: unconventional myosin-Ic isoform X2 [Chrysemys picta bellii]
gene15298	[L]	Replication, recombination and repair	--	K03165|0.0|bta:537418|TOP3B	[L]	Replication, recombination and repair	DNA topoisomerase;; Toprim domain	Collagen alpha-1(I) chain (Precursor) GN=COL1A1 OS=Gallus gallus (Chicken) PE=1 SV=3	PREDICTED: DNA topoisomerase 3-beta-1 [Opisthocomus hoazin]
gene17039	--	--	Biological Process: ciliary or bacterial-type flagellar motility (GO:0001539);; Molecular Function: microtubule motor activity (GO:0003777);; Molecular Function: ATP binding (GO:0005524);; Cellular Component: axonemal dynein complex (GO:0005858);; Biological Process: ATP catabolic process (GO:0006200);; Biological Process: microtubule-based movement (GO:0007018);; Molecular Function: ATPase activ…	K10408|0.0|bta:789044|DNAH2	[Z]	Cytoskeleton	Dynein heavy chain and region D6 of dynein motor;; Dynein heavy chain, N-terminal region 2;; Hydrolytic ATP binding site of dynein motor region D1;; Dynein heavy chain, N-terminal region 1;; P-loop containing dynein motor region D4;; ATP-binding dynein motor region D5;; P-loop containing dynein motor region D3;; Microtubule-binding stalk of dynein motor;; AAA domain (dynein-related subfamily);; A…	Zyxin OS=Xenopus tropicalis (Western clawed frog) PE=2 SV=1	PREDICTED: dynein heavy chain 2, axonemal-like [Lepisosteus oculatus]
gene25585	--	--	--	K04857|0.0|bta:100337204|calcium channel, voltage-dependent, L type, alpha 1S subunit-like	[PT]	--	Voltage gated calcium channel IQ domain	Voltage-dependent L-type calcium channel subunit alpha-1S OS=Lithobates catesbeiana (American bullfrog) PE=2 SV=1	PREDICTED: voltage-dependent L-type calcium channel subunit alpha-1S-like, partial [Leptosomus discolor]
gene2007	[T]	Signal transduction mechanisms	Molecular Function: Rho guanyl-nucleotide exchange factor activity (GO:0005089);; Molecular Function: phospholipid binding (GO:0005543);; Biological Process: regulation of Rho protein signal transduction (GO:0035023);;	--	[T]	Signal transduction mechanisms	RhoGEF domain;; Variant SH3 domain;; Variant SH3 domain;; SH3 domain	Collagen alpha-1(I) chain (Precursor) GN=COL1A1 OS=Gallus gallus (Chicken) PE=1 SV=3	PREDICTED: rho guanine nucleotide exchange factor 19 [Alligator sinensis]
gene15752	--	--	--	--	[S]	Function unknown	Ataxin-1 and HBP1 module (AXH)	Collagen alpha-1(I) chain (Precursor) GN=COL1A1 OS=Gallus gallus (Chicken) PE=1 SV=3	PREDICTED: ataxin-1-like [Chelonia mydas]
gene20747	[R]	General function prediction only	--	K09229|1e-136|ptr:453858|ZNF213	[R]	General function prediction only	Zinc-finger double domain;; Zinc finger, C2H2 type;; KRAB box;; C2H2-type zinc finger;; SCAN domain;; C2H2-type zinc finger;; Zinc-finger double-stranded RNA-binding	Oocyte zinc finger protein XlCOF6.1 (Fragment) OS=Xenopus laevis (African clawed frog) PE=3 SV=1	PREDICTED: zinc finger protein 250-like [Pelodiscus sinensis]
gene14786	--	--	Molecular Function: signal transducer activity (GO:0004871);; Molecular Function: phospholipid binding (GO:0005543);; Cellular Component: cytoplasm (GO:0005737);; Biological Process: response to oxidative stress (GO:0006979);; Biological Process: epidermal growth factor receptor signaling pathway (GO:0007173);; Biological Process: activation of JUN kinase activity (GO:0007257);; Biological Proces…	K09593|0.0|cfa:483808|GAB1	--	--	--	--	PREDICTED: GRB2-associated-binding protein 1 isoform X2 [Struthio camelus australis]
gene11025	[LKJ]	--	--	--	[A]	RNA processing and modification	DEAD/DEAH box helicase;; Helicase conserved C-terminal domain;; Domain of unknown function (DUF4217)	Probable ATP-dependent RNA helicase DDX10 GN=DDX10 OS=Gallus gallus (Chicken) PE=2 SV=1	PREDICTED: probable ATP-dependent RNA helicase DDX31 [Chrysemys picta bellii]
gene25335	--	--	--	--	[T]	Signal transduction mechanisms	Oxysterol-binding protein	Serine/arginine repetitive matrix protein 1 GN=SRRM1 OS=Gallus gallus (Chicken) PE=2 SV=1	Oxysterol-binding protein-related protein 5, partial [Phaethon lepturus]
gene15878	[R]	General function prediction only	--	K14214|0.0|bta:614198|NFKBID	[R]	General function prediction only	Ankyrin repeat;; Ankyrin repeats (3 copies);; Ankyrin repeats (many copies);; Ankyrin repeats (many copies);; Ankyrin repeat	Nuclear factor NF-kappa-B p50 subunit GN=NFKB1 OS=Gallus gallus (Chicken) PE=2 SV=2	PREDICTED: NF-kappa-B inhibitor delta [Chrysemys picta bellii]
gene20235	[J]	Translation, ribosomal structure and biogenesis	Molecular Function: tRNA binding (GO:0000049);; Molecular Function: magnesium ion binding (GO:0000287);; Molecular Function: phenylalanine-tRNA ligase activity (GO:0004826);; Molecular Function: ATP binding (GO:0005524);; Cellular Component: mitochondrion (GO:0005739);; Biological Process: phenylalanyl-tRNA aminoacylation (GO:0006432);; Biological Process: tRNA processing (GO:0008033);;	K01889|0.0|bta:505390|FARS2, MGC151783	[J]	Translation, ribosomal structure and biogenesis	tRNA synthetases class II core domain (F);; Ferredoxin-fold anticodon binding domain	Collagen alpha-1(I) chain (Precursor) GN=COL1A1 OS=Gallus gallus (Chicken) PE=1 SV=3	PREDICTED: phenylalanine--tRNA ligase, mitochondrial isoform X1 [Pelodiscus sinensis]
gene17777	--	--	--	--	[T]	Signal transduction mechanisms	Neurotransmitter-gated ion-channel ligand binding domain	Gamma-aminobutyric acid receptor subunit gamma-4 (Precursor) GN=GABRG4 OS=Gallus gallus (Chicken) PE=2 SV=1	PREDICTED: zinc-activated ligand-gated ion channel [Python bivittatus]
gene8947	--	--	--	K10292|0.0|ssc:100514379|FBXO5	--	--	F-box domain	F-box only protein 5-B GN=fbxo5-b OS=Xenopus laevis (African clawed frog) PE=2 SV=1	PREDICTED: F-box only protein 5 [Alligator mississippiensis]
gene12178	--	--	--	K05625|0.0|bta:281528|TGM2	--	--	Transglutaminase family;; Transglutaminase-like superfamily;; Transglutaminase family, C-terminal ig like domain	Protein-glutamine gamma-glutamyltransferase 2 GN=TGL2 OS=Gallus gallus (Chicken) PE=1 SV=3	PREDICTED: protein-glutamine gamma-glutamyltransferase 2 [Chrysemys picta bellii]
gene12441	--	--	--	--	[R]	General function prediction only	BRO1-like domain;; PDZ domain (Also known as DHR or GLGF)	Rhophilin-2-A GN=rhpn2-a OS=Xenopus laevis (African clawed frog) PE=2 SV=1	PREDICTED: rhophilin-1, partial [Pterocles gutturalis]
gene17953	--	--	--	K10462|0.0|ecb:100073290|ENC1	[TR]	--	Kelch motif;; BTB/POZ domain;; BTB And C-terminal Kelch;; Kelch motif;; Galactose oxidase, central domain;; Kelch motif;; Galactose oxidase, central domain;; Kelch motif	Kelch-like protein 25 GN=klhl25 OS=Xenopus tropicalis (Western clawed frog) PE=2 SV=1	PREDICTED: ectoderm-neural cortex protein 1 [Aptenodytes forsteri]
gene10976	[I]	Lipid transport and metabolism	Biological Process: protein N-linked glycosylation (GO:0006487);; Cellular Component: integral component of endoplasmic reticulum membrane (GO:0030176);; Molecular Function: dolichyldiphosphatase activity (GO:0047874);;	K07252|1e-177|bta:504908|DOLPP1	[I]	Lipid transport and metabolism	PAP2 superfamily	--	PREDICTED: dolichyldiphosphatase 1 isoform X1 [Melopsittacus undulatus]
gene4794	[RTKL]	--	Molecular Function: protein kinase activity (GO:0004672);; Biological Process: cellular process (GO:0009987);;	K05084|0.0|bta:785655|ERBB3, MGC143211	[T]	Signal transduction mechanisms	Protein tyrosine kinase;; Receptor L domain;; Growth factor receptor domain IV;; Furin-like cysteine rich region;; Protein kinase domain	Melanoma receptor tyrosine-protein kinase (Precursor) GN=xmrk OS=Xiphophorus maculatus (Southern platyfish) PE=2 SV=2	receptor tyrosine-protein kinase erbB-3 precursor [Gallus gallus]
gene8277	--	--	--	--	[S]	Function unknown	RNA recognition motif (a.k.a. RRM, RBD, or RNP domain);; RNA recognition motif. (a.k.a. RRM, RBD, or RNP domain)	--	PREDICTED: nucleolar protein 8 [Chelonia mydas]
gene11150	--	--	--	K10474|0.0|bta:538461|KBTBD6, KBTBD7	--	--	BTB/POZ domain;; BTB And C-terminal Kelch;; Kelch motif;; Kelch motif;; Galactose oxidase, central domain;; Galactose oxidase, central domain;; Kelch motif	Kelch repeat and BTB domain-containing protein 8 GN=kbtbd8 OS=Danio rerio (Zebrafish) PE=2 SV=1	PREDICTED: kelch repeat and BTB domain-containing protein 7 [Xenopus (Silurana) tropicalis]
gene17279	--	--	Biological Process: anatomical structure morphogenesis (GO:0009653);; Biological Process: hindbrain development (GO:0030902);;	K09301|0.0|bta:528429|HOXB1	[R]	General function prediction only	Homeobox domain	Homeobox protein Hox-B1 GN=HOXB1 OS=Gallus gallus (Chicken) PE=3 SV=1	PREDICTED: homeobox protein Hox-B1 [Alligator sinensis]
gene4718	[P]	Inorganic ion transport and metabolism	--	K14707|0.0|bta:506076|SLC26A10, MGC155175	[P]	Inorganic ion transport and metabolism	Sulfate transporter family;; STAS domain;; Sulfate transporter N-terminal domain with GLY motif	Solute carrier family 26 member 9 GN=slc26a9 OS=Xenopus tropicalis (Western clawed frog) PE=2 SV=1	Solute carrier family 26 member 10 [Chelonia mydas]
gene2274	--	--	Cellular Component: membrane (GO:0016020);;	--	--	--	Lysosomal transcription factor, NCU-G1	Lysosomal protein NCU-G1-B (Precursor) OS=Xenopus laevis (African clawed frog) PE=2 SV=2	PREDICTED: lysosomal protein NCU-G1-A-like [Ficedula albicollis]
gene25299	--	--	Molecular Function: binding (GO:0005488);;	K04707|0.0|bta:615866|CBLC	[V]	Defense mechanisms	CBL proto-oncogene N-terminus, SH2-like domain;; CBL proto-oncogene N-terminus, EF hand-like domain;; Zinc finger, C3HC4 type (RING finger);; CBL proto-oncogene N-terminal domain 1;; Ring finger domain;; Zinc finger, C3HC4 type (RING finger);; Zinc finger, C3HC4 type (RING finger)	E3 ubiquitin-protein ligase CBL-B-A GN=cblb-a OS=Xenopus laevis (African clawed frog) PE=2 SV=1	PREDICTED: E3 ubiquitin-protein ligase CBL, partial [Nipponia nippon]
gene21215	--	--	--	--	--	--	Leucine Rich repeats (2 copies);; Leucine rich repeat;; WD domain, G-beta repeat;; Leucine Rich Repeat;; Leucine rich repeat	Leucine-rich repeat and WD repeat-containing protein 1 GN=lrwd1 OS=Xenopus tropicalis (Western clawed frog) PE=2 SV=1	Leucine-rich repeat and WD repeat-containing protein 1 [Struthio camelus australis]
gene15072	--	--	--	--	[K]	Transcription	Mediator complex subunit 13 C-terminal;; Mediator complex subunit 13 N-terminal	Mediator of RNA polymerase II transcription subunit 13-like GN=zgc:153454 OS=Danio rerio (Zebrafish) PE=2 SV=1	PREDICTED: mediator of RNA polymerase II transcription subunit 13-like isoform X1 [Chrysemys picta bellii]
gene6234	[J]	Translation, ribosomal structure and biogenesis	--	--	[OUTIV]	--	Alpha-2-macroglobulin RAP, C-terminal domain;; Alpha-2-macroglobulin RAP, N-terminal domain	Collagen alpha-1(I) chain (Precursor) GN=COL1A1 OS=Gallus gallus (Chicken) PE=1 SV=3	Alpha-2-macroglobulin receptor-associated protein, partial [Phaethon lepturus]
gene4295	[R]	General function prediction only	--	K06270|0.0|hsa:4659|PPP1R12A, MBS, MGC133042, MYPT1	[OT]	--	Ankyrin repeat;; Ankyrin repeats (many copies);; Ankyrin repeats (3 copies);; Ankyrin repeats (many copies);; Ankyrin repeat	Protein phosphatase 1 regulatory subunit 12A GN=PPP1R12A OS=Gallus gallus (Chicken) PE=1 SV=1	PREDICTED: protein phosphatase 1 regulatory subunit 12A isoform X1 [Pelodiscus sinensis]
gene9524	[J]	Translation, ribosomal structure and biogenesis	Biological Process: RNA modification (GO:0009451);;	--	[A]	RNA processing and modification	RNA pseudouridylate synthase	RNA pseudouridylate synthase domain-containing protein 4 GN=rpusd4 OS=Xenopus tropicalis (Western clawed frog) PE=2 SV=1	PREDICTED: RNA pseudouridylate synthase domain-containing protein 2 [Zonotrichia albicollis]
gene9957	--	--	--	--	[T]	Signal transduction mechanisms	ADAM-TS Spacer 1;; Thrombospondin type 1 domain;; Kunitz/Bovine pancreatic trypsin inhibitor domain;; PLAC (protease and lacunin) domain;; Immunoglobulin I-set domain;; Immunoglobulin domain;; Immunoglobulin V-set domain;; Immunoglobulin domain	Protein sidekick-2 (Precursor) GN=SDK2 OS=Gallus gallus (Chicken) PE=2 SV=2	Papilin, partial [Colius striatus]
gene10792	--	--	--	K04212|1e-178|bta:539336|NTSR2	[R]	General function prediction only	7 transmembrane receptor (rhodopsin family)	Collagen alpha-1(I) chain (Precursor) GN=COL1A1 OS=Gallus gallus (Chicken) PE=1 SV=3	PREDICTED: neurotensin receptor type 2 [Latimeria chalumnae]
gene937	[R]	General function prediction only	--	K10751|0.0|bta:511654|CHAF1B	[BL]	--	Chromatin assembly factor complex 1 subunit p60, C-terminal;; WD domain, G-beta repeat;; Eukaryotic translation initiation factor eIF2A	Chromatin assembly factor 1 subunit B GN=CHAF1B OS=Gallus gallus (Chicken) PE=1 SV=1	PREDICTED: LOW QUALITY PROTEIN: chromatin assembly factor 1 subunit B [Alligator sinensis]
gene1760	--	--	--	K13536|1e-117|bta:539555|MARCKSL1, MGC142762, MGC142786	--	--	MARCKS family	Myristoylated alanine-rich C-kinase substrate GN=MARCKS OS=Gallus gallus (Chicken) PE=1 SV=2	PREDICTED: MARCKS-related protein [Chrysemys picta bellii]
gene23862	--	--	--	--	[T]	Signal transduction mechanisms	RhoGEF domain;; Variant SH3 domain;; SH3 domain;; Variant SH3 domain;; PH domain	Rho guanine nucleotide exchange factor 6 GN=ARHGEF6 OS=Gallus gallus (Chicken) PE=2 SV=1	PREDICTED: rho guanine nucleotide exchange factor 9 isoform X1 [Pelodiscus sinensis]
gene25197	--	--	--	--	--	--	Immunoglobulin domain;; Immunoglobulin domain;; Immunoglobulin domain;; Immunoglobulin V-set domain	--	PREDICTED: uncharacterized protein LOC102462967, partial [Pelodiscus sinensis]
gene7011	--	--	Cellular Component: Golgi apparatus (GO:0005794);; Biological Process: carbohydrate metabolic process (GO:0005975);; Biological Process: glycosaminoglycan biosynthetic process (GO:0006024);; Biological Process: proteoglycan metabolic process (GO:0006029);; Cellular Component: integral component of membrane (GO:0016021);; Biological Process: extracellular fibril organization (GO:0043206);; Molecul…	K00733|0.0|ecb:100058225|similar to Xylosylprotein beta1,4-galactosyltransferase, polypeptide 7 (galactosyltransferase I)	[G]	Carbohydrate transport and metabolism	N-terminal domain of galactosyltransferase;; N-terminal region of glycosyl transferase group 7;; Glycosyltransferase like family 2	--	PREDICTED: beta-1,4-galactosyltransferase 7 [Chrysemys picta bellii]
gene4246	[T]	Signal transduction mechanisms	--	K07817|0.0|bta:616515|PTPRN2	[T]	Signal transduction mechanisms	Protein-tyrosine phosphatase;; Protein-tyrosine phosphatase receptor IA-2;; RESP18 domain	Receptor-type tyrosine-protein phosphatase eta (Precursor) GN=PTPRJ OS=Gallus gallus (Chicken) PE=2 SV=2	PREDICTED: receptor-type tyrosine-protein phosphatase-like N, partial [Python bivittatus]
gene15636	--	--	--	--	[V]	Defense mechanisms	Membrane-associating domain	--	PREDICTED: CKLF-like MARVEL transmembrane domain-containing protein 3 [Alligator sinensis]
gene4206	[U]	Intracellular trafficking, secretion, and vesicular transport	Cellular Component: intracellular (GO:0005622);; Molecular Function: ion binding (GO:0043167);; Biological Process: primary metabolic process (GO:0044238);; Biological Process: cellular catabolic process (GO:0044248);; Biological Process: single-organism cellular process (GO:0044763);; Biological Process: organic substance catabolic process (GO:1901575);;	K12491|0.0|mcc:714140|AGAP3	[T]	Signal transduction mechanisms	Putative GTPase activating protein for Arf;; PH domain	Arf-GAP with GTPase, ANK repeat and PH domain-containing protein 1 GN=agap1 OS=Xenopus laevis (African clawed frog) PE=2 SV=1	PREDICTED: arf-GAP with GTPase, ANK repeat and PH domain-containing protein 3 [Ficedula albicollis]
gene2837	--	--	--	--	[DO]	--	--	Zinc finger matrin-type protein 1 GN=zmat1 OS=Xenopus tropicalis (Western clawed frog) PE=2 SV=1	PREDICTED: zinc finger matrin-type protein 1-like [Pelodiscus sinensis]
gene7934	--	--	--	K06098|0.0|ssc:100513065|tight junction protein ZO-2-like	[T]	Signal transduction mechanisms	PDZ domain (Also known as DHR or GLGF);; PDZ domain;; Guanylate kinase;; Variant SH3 domain	Disks large homolog 2 GN=dlg2 OS=Danio rerio (Zebrafish) PE=2 SV=1	PREDICTED: tight junction protein ZO-2 isoform X2 [Chrysemys picta bellii]
gene14333	[E]	Amino acid transport and metabolism	--	K00797|1e-109|bta:505916|SRM	[E]	Amino acid transport and metabolism	Spermine/spermidine synthase	--	PREDICTED: spermidine synthase, partial [Haliaeetus leucocephalus]
gene11219	[T]	Signal transduction mechanisms	--	K12319|0.0|oaa:100082922|hypothetical protein LOC100082922	[F]	Nucleotide transport and metabolism	Adenylate and Guanylate cyclase catalytic domain;; Heme NO binding associated;; Heme NO binding	Atrial natriuretic peptide receptor 2 (Precursor) GN=npr2 OS=Anguilla japonica (Japanese eel) PE=2 SV=1	PREDICTED: LOW QUALITY PROTEIN: guanylate cyclase soluble subunit beta-2-like [Stegastes partitus]
gene24934	--	--	--	--	--	--	Immunoglobulin domain;; Immunoglobulin domain;; Immunoglobulin domain	Collagen alpha-1(I) chain (Precursor) GN=COL1A1 OS=Cynops pyrrhogaster (Japanese common newt) PE=2 SV=1	PREDICTED: leukocyte immunoglobulin-like receptor subfamily A member 6 [Chrysemys picta bellii]
gene23132	--	--	--	--	[T]	Signal transduction mechanisms	Leucine Rich repeats (2 copies);; Leucine rich repeat	Collagen alpha-1(I) chain (Precursor) GN=COL1A1 OS=Cynops pyrrhogaster (Japanese common newt) PE=2 SV=1	PREDICTED: leucine-rich repeat-containing protein 56 [Alligator sinensis]
gene24541	--	--	--	K04737|1e-101|bta:100299249|similar to interleukin 3 receptor, alpha	--	--	Interleukin-6 receptor alpha chain, binding	Collagen alpha-1(I) chain (Precursor) GN=COL1A1 OS=Cynops pyrrhogaster (Japanese common newt) PE=2 SV=1	PREDICTED: granulocyte-macrophage colony-stimulating factor receptor subunit alpha-like [Acanthisitta chloris]
gene16964	--	--	Molecular Function: nucleic acid binding (GO:0003676);;	--	--	--	R3H domain	Sperm-associated antigen 7 homolog GN=spag7 OS=Danio rerio (Zebrafish) PE=1 SV=1	PREDICTED: sperm-associated antigen 7 homolog [Lepisosteus oculatus]
gene25586	--	--	--	K06818|1e-30|ptr:471068|PODXL2	--	--	--	Cleavage and polyadenylation specificity factor subunit 6 GN=cpsf6 OS=Xenopus laevis (African clawed frog) PE=2 SV=1	PREDICTED: podocalyxin-like protein 2, partial [Pterocles gutturalis]
gene16477	[J]	Translation, ribosomal structure and biogenesis	Biological Process: cellular component organization (GO:0016043);;	--	--	--	Domain of unknown function (DUF4471);; Domain of unknown function (DUF4470);; Domain of unknown function (DUF4471)	Dynein assembly factor 3, axonemal GN=dnaaf3 OS=Xenopus laevis (African clawed frog) PE=2 SV=1	PREDICTED: dynein assembly factor 3, axonemal [Callorhinchus milii]
gene19931	[R]	General function prediction only	--	--	[R]	General function prediction only	SCAN domain;; Zinc-finger double domain;; Zinc finger, C2H2 type;; C2H2-type zinc finger	Oocyte zinc finger protein XlCOF6 (Fragment) OS=Xenopus laevis (African clawed frog) PE=3 SV=1	PREDICTED: zinc finger protein 850-like [Alligator sinensis]
gene11092	--	--	--	--	[G]	Carbohydrate transport and metabolism	Glycosyl hydrolase family 47	ER degradation-enhancing alpha-mannosidase-like protein 3 (Precursor) GN=edem3 OS=Xenopus laevis (African clawed frog) PE=2 SV=2	PREDICTED: endoplasmic reticulum mannosyl-oligosaccharide 1,2-alpha-mannosidase [Chrysemys picta bellii]
gene3745	[L]	Replication, recombination and repair	--	--	[K]	Transcription	Helix-hairpin-helix motif;; Helix-hairpin-helix motif;; Helix-hairpin-helix motif;; Type II secretion system (T2SS), protein K;; Helix-hairpin-helix domain;; Endonuclease/Exonuclease/phosphatase family	Endonuclease/exonuclease/phosphatase family domain-containing protein 1 GN=eepd1 OS=Xenopus laevis (African clawed frog) PE=2 SV=1	Endonuclease/exonuclease/phosphatase family domain-containing protein 1, partial [Aptenodytes forsteri]
gene15854	--	--	Cellular Component: integral component of membrane (GO:0016021);;	--	[S]	Function unknown	Predicted membrane protein (DUF2053)	Transmembrane protein 147 GN=tmem147 OS=Xenopus tropicalis (Western clawed frog) PE=2 SV=1	PREDICTED: transmembrane protein 147 [Pelodiscus sinensis]
gene19612	--	--	Molecular Function: zinc ion binding (GO:0008270);;	--	[TZ]	--	LIM domain	Cysteine and glycine-rich protein 1 GN=CSRP1 OS=Coturnix coturnix japonica (Japanese quail) PE=2 SV=2	PREDICTED: cysteine-rich protein 2-like [Lepisosteus oculatus]
gene12405	[RTKL]	--	--	--	[T]	Signal transduction mechanisms	Protein kinase domain;; Protein tyrosine kinase	Serine/threonine-protein kinase SIK3 homolog GN=zgc:66101 OS=Danio rerio (Zebrafish) PE=2 SV=1	PREDICTED: testis-specific serine/threonine-protein kinase 5-like [Python bivittatus]
gene683	--	--	--	--	--	--	FAM194 protein	WW domain-binding protein 11 GN=wbp11 OS=Danio rerio (Zebrafish) PE=1 SV=1	PREDICTED: glutamate-rich protein 6 isoform X1 [Chrysemys picta bellii]
gene12052	--	--	--	K04680|5e-57|bta:497011|ID1	--	--	Helix-loop-helix DNA-binding domain	DNA-binding protein inhibitor ID-2 {ECO:0000250|UniProtKB:Q02363} OS=Xenopus tropicalis (Western clawed frog) PE=2 SV=1	PREDICTED: DNA-binding protein inhibitor ID-1 [Latimeria chalumnae]
gene3259	[R]	General function prediction only	--	--	[R]	General function prediction only	C2H2-type zinc finger;; Zinc finger, C2H2 type	Transcription factor IIIA GN=gtf3a OS=Lithobates pipiens (Northern leopard frog) PE=2 SV=1	PREDICTED: zinc finger protein Rlf [Alligator sinensis]
gene7055	[R]	General function prediction only	--	K09228|0.0|bta:526480|ZNF496	[R]	General function prediction only	Zinc finger, C2H2 type;; C2H2-type zinc finger;; Zinc-finger double domain;; C2H2-type zinc finger;; Zinc-finger double-stranded RNA-binding;; SCAN domain;; KRAB box	Gastrula zinc finger protein XlCGF7.1 (Fragment) OS=Xenopus laevis (African clawed frog) PE=3 SV=1	PREDICTED: uncharacterized protein LOC100566775 [Anolis carolinensis]
gene24563	[L]	Replication, recombination and repair	--	--	--	--	Synaptonemal complex central element protein 1	Collagen alpha-1(I) chain (Precursor) GN=COL1A1 OS=Cynops pyrrhogaster (Japanese common newt) PE=2 SV=1	PREDICTED: synaptonemal complex central element protein 1-like [Latimeria chalumnae]
gene3197	[G]	Carbohydrate transport and metabolism	Molecular Function: hydroxypyruvate isomerase activity (GO:0008903);;	K01816|1e-161|cfa:482531|HYI	[G]	Carbohydrate transport and metabolism	Xylose isomerase-like TIM barrel	Putative hydroxypyruvate isomerase GN=hyi OS=Danio rerio (Zebrafish) PE=2 SV=2	PREDICTED: LOW QUALITY PROTEIN: putative hydroxypyruvate isomerase [Melopsittacus undulatus]
gene21234	[I]	Lipid transport and metabolism	Biological Process: neurotransmitter catabolic process (GO:0042135);; Biological Process: response to chemical (GO:0042221);; Biological Process: cell development (GO:0048468);; Molecular Function: carboxylic ester hydrolase activity (GO:0052689);;	K01049|0.0|bta:540446|ACHE	[T]	Signal transduction mechanisms	Carboxylesterase family;; Acetylcholinesterase tetramerisation domain	Acetylcholinesterase (Precursor) GN=ACHE OS=Bungarus fasciatus (Banded krait) PE=1 SV=2	Chain A, Electrophorus Electricus Acetylcholinesterase
gene14169	[J]	Translation, ribosomal structure and biogenesis	Molecular Function: glutamate-tRNA ligase activity (GO:0004818);; Molecular Function: proline-tRNA ligase activity (GO:0004827);; Molecular Function: ATP binding (GO:0005524);; Cellular Component: cytoplasm (GO:0005737);; Biological Process: glutamyl-tRNA aminoacylation (GO:0006424);; Biological Process: prolyl-tRNA aminoacylation (GO:0006433);;	K14163|0.0|ecb:100050245|EPRS	[J]	Translation, ribosomal structure and biogenesis	tRNA synthetases class I (E and Q), catalytic domain;; WHEP-TRS domain;; tRNA synthetases class I (E and Q), anti-codon binding domain;; Glutathione S-transferase, C-terminal domain;; Glutathione S-transferase, C-terminal domain;; Anticodon binding domain;; tRNA synthetase class II core domain (G, H, P, S and T)	Probable glutamate--tRNA ligase, mitochondrial (Precursor) GN=ears2 OS=Xenopus tropicalis (Western clawed frog) PE=2 SV=1	PREDICTED: bifunctional glutamate/proline--tRNA ligase isoform X2 [Pelodiscus sinensis]
gene17507	[E]	Amino acid transport and metabolism	--	K11067|0.0|bta:538004|NAGS	[E]	Amino acid transport and metabolism	Protein of unknown function (DUF619)	--	PREDICTED: N-acetylglutamate synthase, mitochondrial, partial [Pelodiscus sinensis]
gene5304	[J]	Translation, ribosomal structure and biogenesis	--	--	[E]	Amino acid transport and metabolism	CUB domain;; Trypsin	Serine/arginine repetitive matrix protein 1 GN=SRRM1 OS=Gallus gallus (Chicken) PE=2 SV=1	complement component 1, r subcomponent precursor [Xenopus laevis]
gene18938	--	--	Cellular Component: cytoplasm (GO:0005737);; Cellular Component: membrane (GO:0016020);;	--	[S]	Function unknown	Thioesterase superfamily	Acyl-coenzyme A thioesterase THEM4 (Precursor) GN=them4 OS=Xenopus laevis (African clawed frog) PE=2 SV=2	PREDICTED: acyl-coenzyme A thioesterase THEM4 [Alligator mississippiensis]
gene12229	[R]	General function prediction only	--	K13126|0.0|bta:509864|PABPC1L	[AJ]	--	RNA recognition motif. (a.k.a. RRM, RBD, or RNP domain);; RNA recognition motif (a.k.a. RRM, RBD, or RNP domain);; RNA recognition motif. (a.k.a. RRM, RBD, or RNP domain);; Poly-adenylate binding protein, unique domain;; Limkain b1	Embryonic polyadenylate-binding protein OS=Xenopus tropicalis (Western clawed frog) PE=2 SV=1	PREDICTED: embryonic polyadenylate-binding protein-like [Chelonia mydas]
gene6338	--	--	Biological Process: activation of MAPK activity (GO:0000187);; Biological Process: G-protein coupled receptor signaling pathway (GO:0007186);; Cellular Component: cell surface (GO:0009986);; Cellular Component: integral component of membrane (GO:0016021);; Cellular Component: endocytic vesicle (GO:0030139);; Molecular Function: PDZ domain binding (GO:0030165);; Biological Process: positive regula…	K04291|0.0|bta:509748|LPAR2, EDG4	[R]	General function prediction only	7 transmembrane receptor (rhodopsin family);; Serpentine type 7TM GPCR chemoreceptor Srsx	Lysophosphatidic acid receptor 1-B GN=lpar1-b OS=Xenopus laevis (African clawed frog) PE=2 SV=1	PREDICTED: lysophosphatidic acid receptor 2 isoform X1 [Alligator sinensis]
gene11039	--	--	--	--	--	--	Lipocalin / cytosolic fatty-acid binding protein family	Extracellular fatty acid-binding protein (Precursor) OS=Coturnix coturnix japonica (Japanese quail) PE=1 SV=1	PREDICTED: lipocalin-like 1 protein [Tinamus guttatus]
gene16473	--	--	--	--	[D]	Cell cycle control, cell division, chromosome partitioning	SIT4 phosphatase-associated protein	Serine/threonine-protein phosphatase 6 regulatory subunit 3-B GN=ppp6r3-b OS=Xenopus laevis (African clawed frog) PE=2 SV=1	PREDICTED: serine/threonine-protein phosphatase 6 regulatory subunit 1 isoform X2 [Xenopus (Silurana) tropicalis]
gene3585	--	--	Molecular Function: double-stranded DNA binding (GO:0003690);; Cellular Component: nucleus (GO:0005634);; Biological Process: regulation of transcription, DNA-templated (GO:0006355);; Biological Process: embryonic limb morphogenesis (GO:0030326);; Biological Process: embryonic pectoral fin morphogenesis (GO:0035118);; Biological Process: positive regulation of fibroblast growth factor receptor si…	K09198|1e-117|mcc:706739|SP8	[R]	General function prediction only	--	Transcription factor Sp8 GN=SP8 OS=Gallus gallus (Chicken) PE=2 SV=1	PREDICTED: transcription factor Sp8 isoform X2 [Chrysemys picta bellii]
gene10488	--	--	--	K05481|1e-119|bta:281860|IL1RN	--	--	Interleukin-1 / 18	Interleukin-1 beta (Precursor) GN=il1b OS=Oncorhynchus mykiss (Rainbow trout) PE=2 SV=1	Interleukin-1 receptor antagonist protein [Chelonia mydas]
gene23700	--	--	--	--	--	--	NHS-like	Bromodomain-containing protein 4 GN=brd4 OS=Danio rerio (Zebrafish) PE=1 SV=1	PREDICTED: NHS-like protein 2 [Alligator mississippiensis]
gene6849	--	--	--	K04635|0.0|bta:281788|GNA11, MGC128352	[T]	Signal transduction mechanisms	G-protein alpha subunit;; ADP-ribosylation factor family	Guanine nucleotide-binding protein subunit alpha-11 GN=GNA11 OS=Meleagris gallopavo (Common turkey) PE=1 SV=1	PREDICTED: guanine nucleotide-binding protein subunit alpha-11 isoform X2 [Alligator mississippiensis]
gene9007	[O]	Posttranslational modification, protein turnover, chaperones	Biological Process: embryonic placenta development (GO:0001892);; Biological Process: apoptotic process (GO:0006915);; Molecular Function: serine-type peptidase activity (GO:0008236);; Biological Process: cell differentiation (GO:0030154);; Biological Process: biological regulation (GO:0065007);;	K01315|0.0|bta:280897|PLG, LPA	--	--	Kringle domain;; Trypsin;; PAN domain;; Domain of unknown function (DUF1986)	Chymotrypsin A (Precursor) OS=Gadus morhua (Atlantic cod) PE=1 SV=1	PREDICTED: plasminogen-like [Tauraco erythrolophus]
gene279	--	--	--	--	--	--	Gap junction protein N-terminal region;; IQ calmodulin-binding motif;; Neuromodulin	Neuromodulin GN=GAP43 OS=Gallus gallus (Chicken) PE=2 SV=1	PREDICTED: LOW QUALITY PROTEIN: neuromodulin [Meleagris gallopavo]
gene4741	--	--	Biological Process: regulation of transcription, DNA-templated (GO:0006355);; Biological Process: system development (GO:0048731);;	--	[K]	Transcription	NAB conserved region 1 (NCD1);; NAB conserved region 2 (NCD2);; NAB conserved region 2 (NCD2)	Collagen alpha-1(I) chain (Precursor) GN=COL1A1 OS=Cynops pyrrhogaster (Japanese common newt) PE=2 SV=1	PREDICTED: NGFI-A-binding protein 2 isoform X2 [Ficedula albicollis]
gene11940	[R]	General function prediction only	Molecular Function: GTP binding (GO:0005525);; Cellular Component: Golgi apparatus (GO:0005794);; Cellular Component: trans-Golgi network (GO:0005802);; Biological Process: small GTPase mediated signal transduction (GO:0007264);; Biological Process: gastrulation (GO:0007369);; Cellular Component: membrane (GO:0016020);; Biological Process: protein localization to Golgi apparatus (GO:0034067);; Bi…	K07952|1e-141|bta:525394|ARFRP1, MGC134154	[U]	Intracellular trafficking, secretion, and vesicular transport	ADP-ribosylation factor family;; Miro-like protein;; Ras family;; Signal recognition particle receptor beta subunit;; Gtr1/RagA G protein conserved region;; 50S ribosome-binding GTPase	ADP-ribosylation factor-like protein 3 GN=arl3 OS=Xenopus laevis (African clawed frog) PE=2 SV=1	PREDICTED: ADP-ribosylation factor-related protein 1 [Struthio camelus australis]
gene20982	--	--	--	--	[O]	Posttranslational modification, protein turnover, chaperones	Ubiquitin family;; Ubiquitin-like domain	--	PREDICTED: ubiquitin domain-containing protein UBFD1 [Ficedula albicollis]
gene20876	--	--	--	--	--	--	Wnt and FGF inhibitory regulator	Protein shisa-9 (Precursor) GN=shisa9 OS=Xenopus tropicalis (Western clawed frog) PE=2 SV=2	PREDICTED: protein shisa-9, partial [Chelonia mydas]
gene14570	[R]	General function prediction only	--	--	[R]	General function prediction only	Zinc-finger double domain;; Zinc finger, C2H2 type;; C2H2-type zinc finger;; Zinc-finger double-stranded RNA-binding;; C2H2-type zinc finger;; Zinc-finger double domain;; Zinc finger, C2H2 type;; C2H2-type zinc finger	Oocyte zinc finger protein XlCOF7.1 (Fragment) OS=Xenopus laevis (African clawed frog) PE=2 SV=1	PREDICTED: zinc finger protein 648 [Chrysemys picta bellii]
gene7677	--	--	--	K10634|0.0|bta:511508|PJA2	[O]	Posttranslational modification, protein turnover, chaperones	Ring finger domain;; Zinc finger, C3HC4 type (RING finger);; Zinc finger, C3HC4 type (RING finger)	E3 ubiquitin-protein ligase RNF126 {ECO:0000305} OS=Xenopus tropicalis (Western clawed frog) PE=2 SV=1	PREDICTED: E3 ubiquitin-protein ligase Praja-2 [Chrysemys picta bellii]
gene23516	--	--	Cellular Component: ruffle (GO:0001726);; Molecular Function: phosphatidylinositol-3-phosphatase activity (GO:0004438);; Molecular Function: protein tyrosine phosphatase activity (GO:0004725);; Cellular Component: late endosome (GO:0005770);; Cellular Component: plasma membrane (GO:0005886);; Biological Process: endosome to lysosome transport (GO:0008333);; Molecular Function: intermediate filame…	K01104|0.0|bta:533622|MTM1	[IU]	--	Myotubularin-like phosphatase domain;; GRAM domain;; Protein-tyrosine phosphatase	Myotubularin GN=mtm1 OS=Xenopus laevis (African clawed frog) PE=2 SV=1	PREDICTED: myotubularin [Tinamus guttatus]
gene17660	[IQR]	--	Cellular Component: cytoplasmic microtubule (GO:0005881);; Biological Process: xylulose metabolic process (GO:0005997);; Biological Process: glucose metabolic process (GO:0006006);; Molecular Function: oxidoreductase activity, acting on NAD(P)H, quinone or similar compound as acceptor (GO:0016655);; Biological Process: D-xylose metabolic process (GO:0042732);; Molecular Function: erythrulose redu…	K03331|1e-152|bta:526937|DCXR	[Q]	Secondary metabolites biosynthesis, transport and catabolism	Enoyl-(Acyl carrier protein) reductase;; short chain dehydrogenase;; KR domain;; NADH(P)-binding	D-erythrulose reductase GN=DER OS=Gallus gallus (Chicken) PE=1 SV=1	L-xylulose reductase [Xenopus laevis]
gene20812	--	--	--	--	--	--	--	UBA-like domain-containing protein 1 GN=ubald1 OS=Danio rerio (Zebrafish) PE=2 SV=1	UBA-like domain-containing protein 1, partial [Charadrius vociferus]
gene4101	--	--	Molecular Function: cysteine-type endopeptidase activity (GO:0004197);; Cellular Component: intracellular (GO:0005622);; Biological Process: proteolysis (GO:0006508);; Biological Process: regulation of apoptotic process (GO:0042981);;	K02186|0.0|bta:531419|CASP2	[D]	Cell cycle control, cell division, chromosome partitioning	Caspase domain;; Caspase recruitment domain	Caspase-2 subunit p12 (Precursor) GN=CASP2 OS=Gallus gallus (Chicken) PE=2 SV=2	Caspase-2 [Chelonia mydas]
gene7151	[O]	Posttranslational modification, protein turnover, chaperones	Cellular Component: cytoplasm (GO:0005737);; Molecular Function: acid-amino acid ligase activity (GO:0016881);; Biological Process: proteasome-mediated ubiquitin-dependent protein catabolic process (GO:0043161);; Biological Process: negative regulation of cAMP-mediated signaling (GO:0043951);; Biological Process: cell division (GO:0051301);; Biological Process: protein K48-linked ubiquitination (…	K02207|1e-170|bta:616156|CDC34	[O]	Posttranslational modification, protein turnover, chaperones	Ubiquitin-conjugating enzyme	SUMO-conjugating enzyme UBC9-B GN=ube2ib OS=Danio rerio (Zebrafish) PE=1 SV=1	PREDICTED: ubiquitin-conjugating enzyme E2 R1 isoform X1 [Alligator sinensis]
gene17573	--	--	Molecular Function: receptor activity (GO:0004872);; Molecular Function: integrin binding (GO:0005178);; Biological Process: cell-substrate junction assembly (GO:0007044);; Biological Process: cell-matrix adhesion (GO:0007160);; Biological Process: integrin-mediated signaling pathway (GO:0007229);; Cellular Component: integrin complex (GO:0008305);; Cellular Component: external side of plasma mem…	K06493|0.0|bta:282642|ITGB3, INTB3	[TW]	--	Integrin, beta chain;; Integrin beta cytoplasmic domain;; Integrin beta tail domain;; EGF-like domain	Integrin beta-1 (Precursor) GN=ITGB1 OS=Gallus gallus (Chicken) PE=1 SV=1	PREDICTED: integrin beta-3 [Mesitornis unicolor]
gene11052	--	--	--	K09453|0.0|bta:512086|SNAPC4	[K]	Transcription	Myb-like DNA-binding domain;; Myb-like DNA-binding domain	Transcriptional activator Myb GN=MYB OS=Gallus gallus (Chicken) PE=1 SV=1	PREDICTED: snRNA-activating protein complex subunit 4 [Pseudopodoces humilis]
gene13969	--	--	--	--	--	--	7 transmembrane receptor (rhodopsin family);; Olfactory receptor;; Olfactory receptor	Olfactory receptor-like protein COR4 GN=COR4 OS=Gallus gallus (Chicken) PE=3 SV=1	PREDICTED: olfactory receptor 1038-like [Pelodiscus sinensis]
gene25095	--	--	Cellular Component: photoreceptor outer segment (GO:0001750);; Molecular Function: G-protein coupled receptor activity (GO:0004930);; Biological Process: G-protein coupled receptor signaling pathway (GO:0007186);; Biological Process: visual perception (GO:0007601);; Biological Process: phototransduction (GO:0007602);; Molecular Function: photoreceptor activity (GO:0009881);; Cellular Component: i…	K04251|0.0|bta:282293|OPN1LW	[R]	General function prediction only	7 transmembrane receptor (rhodopsin family);; Serpentine type 7TM GPCR chemoreceptor Srw;; Serpentine type 7TM GPCR chemoreceptor Srv;; Serpentine type 7TM GPCR chemoreceptor Srt	Red-sensitive opsin OS=Anolis carolinensis (Green anole) PE=1 SV=1	PREDICTED: red-sensitive opsin-like [Chelonia mydas]
gene20585	--	--	--	--	[T]	Signal transduction mechanisms	Collagen triple helix repeat (20 copies);; Calcium-binding EGF domain;; Coagulation Factor Xa inhibitory site;; Complement Clr-like EGF-like;; EGF-like domain	Collagen and calcium-binding EGF domain-containing protein 1 (Precursor) GN=ccbe1 OS=Danio rerio (Zebrafish) PE=1 SV=2	PREDICTED: collagen and calcium-binding EGF domain-containing protein 1 [Chelonia mydas]
gene25631	[R]	General function prediction only	--	K12893|3e-63|ssc:768102|SRSF6, SFRS6	[A]	RNA processing and modification	RNA recognition motif. (a.k.a. RRM, RBD, or RNP domain);; RNA recognition motif (a.k.a. RRM, RBD, or RNP domain);; RNA recognition motif. (a.k.a. RRM, RBD, or RNP domain)	Serine/arginine-rich splicing factor 1A GN=srsf1a OS=Danio rerio (Zebrafish) PE=2 SV=2	PREDICTED: serine/arginine-rich splicing factor 6 isoform X2 [Pseudopodoces humilis]
gene798	--	--	--	--	--	--	Angiomotin C terminal	Angiomotin-like 2a GN=amotl2a OS=Danio rerio (Zebrafish) PE=1 SV=2	PREDICTED: angiomotin-like protein 2 isoform X1 [Alligator sinensis]
gene18113	--	--	--	K03995|0.0|bta:507749|C6, MGC137494	--	--	MAC/Perforin domain;; Thrombospondin type 1 domain;; Sushi domain (SCR repeat);; Low-density lipoprotein receptor domain class A	Complement component C8 beta chain (Precursor) GN=c8b OS=Paralichthys olivaceus (Bastard halibut) PE=2 SV=1	PREDICTED: complement component C6 [Pelodiscus sinensis]
gene22704	--	--	--	--	--	--	--	Uncharacterized protein KIAA1211 homolog GN=si:dkeyp-117h8.2 OS=Danio rerio (Zebrafish) PE=4 SV=3	PREDICTED: coiled-coil domain-containing protein 15 isoform X1 [Chrysemys picta bellii]
gene8088	[R]	General function prediction only	--	--	[R]	General function prediction only	Ankyrin repeats (3 copies);; Ankyrin repeat;; Ankyrin repeats (many copies);; Ankyrin repeat;; Ankyrin repeats (many copies);; SAM domain (Sterile alpha motif);; SAM domain (Sterile alpha motif)	Ankyrin repeat and SAM domain-containing protein 6 GN=anks6 OS=Danio rerio (Zebrafish) PE=2 SV=1	Ankyrin repeat and SAM domain-containing protein 6 [Chelonia mydas]
gene15195	--	--	--	--	[O]	Posttranslational modification, protein turnover, chaperones	Ring finger domain;; RING-H2 zinc finger;; Zinc finger, C3HC4 type (RING finger);; Zinc finger, C3HC4 type (RING finger)	E3 ubiquitin-protein ligase ZNRF3 (Precursor) GN=znrf3 OS=Xenopus tropicalis (Western clawed frog) PE=1 SV=1	PREDICTED: E3 ubiquitin-protein ligase ZNRF3 [Chelonia mydas]
gene21245	--	--	--	--	[R]	General function prediction only	GYF domain	PERQ amino acid-rich with GYF domain-containing protein 2 GN=gigyf2 OS=Danio rerio (Zebrafish) PE=2 SV=1	PREDICTED: PERQ amino acid-rich with GYF domain-containing protein 1 [Pelodiscus sinensis]
gene14693	--	--	--	K10392|0.0|bta:531074|KIF14	[Z]	Cytoskeleton	FHA domain;; Kinesin motor domain;; Kinesin motor domain	Chromosome-associated kinesin KIF4 GN=kif4 OS=Xenopus laevis (African clawed frog) PE=2 SV=1	PREDICTED: kinesin-like protein KIF14 [Chelonia mydas]
gene25181	--	--	Molecular Function: sequence-specific DNA binding transcription factor activity (GO:0003700);; Cellular Component: nucleus (GO:0005634);; Molecular Function: transcription factor binding (GO:0008134);; Biological Process: mRNA metabolic process (GO:0016071);; Biological Process: B cell differentiation (GO:0030183);; Biological Process: natural killer cell mediated cytotoxicity (GO:0042267);; Biol…	K10049|8e-98|bta:617530|CEBPG, MGC127564	[K]	Transcription	Basic region leucine zipper;; bZIP transcription factor	CCAAT/enhancer-binding protein beta GN=CEBPB OS=Gallus gallus (Chicken) PE=1 SV=1	PREDICTED: CCAAT/enhancer-binding protein gamma [Chaetura pelagica]
gene15575	--	--	--	--	[T]	Signal transduction mechanisms	Copine;; C2 domain	--	PREDICTED: copine-2 [Pygoscelis adeliae]
gene15890	[R]	General function prediction only	Molecular Function: sequence-specific DNA binding RNA polymerase II transcription factor activity (GO:0000981);; Molecular Function: binding (GO:0005488);; Cellular Component: nucleus (GO:0005634);; Biological Process: regulation of transcription from RNA polymerase II promoter (GO:0006357);;	K09216|1e-109|ptr:748222|hypothetical protein LOC748222	[K]	Transcription	Zinc finger, C2H2 type;; C2H2-type zinc finger;; Zinc-finger double domain	Myoneurin GN=mynn OS=Xenopus laevis (African clawed frog) PE=2 SV=1	PREDICTED: putative transcription factor ovo-like protein 3 [Chrysemys picta bellii]
gene25092	--	--	--	--	--	--	TMEM187 protein family	Collagen alpha-1(I) chain (Precursor) GN=COL1A1 OS=Cynops pyrrhogaster (Japanese common newt) PE=2 SV=1	PREDICTED: transmembrane protein 187-like [Lepisosteus oculatus]
gene5468	--	--	--	--	--	--	RPEL repeat;; SAP domain	Myocardin-related transcription factor B GN=mrtfb OS=Xenopus laevis (African clawed frog) PE=2 SV=1	PREDICTED: MKL/myocardin-like protein 1 [Anas platyrhynchos]
gene24826	--	--	--	--	[W]	Extracellular structures	Galactoside-binding lectin	16 kDa beta-galactoside-binding lectin OS=Gallus gallus (Chicken) PE=1 SV=1	PREDICTED: galectin-9-like isoform X2 [Poecilia formosa]
gene18754	--	--	--	--	--	--	TCL1/MTCP1 family	--	--
gene23137	--	--	Biological Process: regulation of cellular process (GO:0050794);;	K05169|0.0|bta:531801|SIGIRR, MGC140394	--	--	Immunoglobulin domain;; TIR domain	Interleukin-1 receptor accessory protein-like 1-B (Precursor) GN=il1rapl1b OS=Danio rerio (Zebrafish) PE=1 SV=1	PREDICTED: single Ig IL-1-related receptor isoform X2 [Alligator sinensis]
gene1833	[RTKL]	--	Molecular Function: nucleotide binding (GO:0000166);; Biological Process: cell morphogenesis (GO:0000902);; Biological Process: immune system process (GO:0002376);; Molecular Function: protein kinase activity (GO:0004672);; Molecular Function: protein binding (GO:0005515);; Biological Process: protein phosphorylation (GO:0006468);; Biological Process: cell surface receptor signaling pathway (GO:0…	K08891|0.0|bta:516133|FGR, MGC159776	[T]	Signal transduction mechanisms	Protein tyrosine kinase;; Protein kinase domain;; SH2 domain;; SH3 domain;; Variant SH3 domain;; Variant SH3 domain	Proto-oncogene tyrosine-protein kinase Yrk GN=YRK OS=Gallus gallus (Chicken) PE=2 SV=2	PREDICTED: proto-oncogene tyrosine-protein kinase Yrk-like isoform X4 [Alligator sinensis]
gene6733	--	--	--	--	[R]	General function prediction only	--	--	PREDICTED: zinc finger protein 414 [Columba livia]
gene9480	--	--	Biological Process: gastric acid secretion (GO:0001696);; Cellular Component: integral component of plasma membrane (GO:0005887);; Biological Process: dopamine transport (GO:0015872);; Molecular Function: G-protein coupled acetylcholine receptor activity (GO:0016907);;	K04133|0.0|bta:281686|CHRM5	[T]	Signal transduction mechanisms	7 transmembrane receptor (rhodopsin family);; 7 transmembrane receptor (rhodopsin family);; Serpentine type 7TM GPCR chemoreceptor Srsx;; Serpentine type 7TM GPCR chemoreceptor Srbc	Muscarinic acetylcholine receptor M3 GN=CHRM3 OS=Gallus gallus (Chicken) PE=2 SV=1	PREDICTED: muscarinic acetylcholine receptor M5 [Alligator mississippiensis]
gene10770	--	--	Molecular Function: nucleotide binding (GO:0000166);; Molecular Function: magnesium ion binding (GO:0000287);; Cellular Component: cytosol (GO:0005829);; Molecular Function: 5'-nucleotidase activity (GO:0008253);; Biological Process: nucleoside metabolic process (GO:0009116);; Biological Process: nucleotide metabolic process (GO:0009117);;	K01081|0.0|bta:527380|NT5C1B, MGC133707	--	--	5'-nucleotidase	Phosvitin (Precursor) OS=Xenopus laevis (African clawed frog) PE=1 SV=1	PREDICTED: cytosolic 5&apos;-nucleotidase 1B [Alligator mississippiensis]
gene11725	--	--	--	--	--	--	Junctional protein associated with coronary artery disease;; Junctional protein associated with coronary artery disease	Collagen alpha-1(IX) chain (Precursor) GN=COL9A1 OS=Gallus gallus (Chicken) PE=1 SV=4	PREDICTED: junctional protein associated with coronary artery disease [Chelonia mydas]
gene7158	--	--	--	--	[R]	General function prediction only	Kazal-type serine protease inhibitor domain;; Kazal-type serine protease inhibitor domain;; Follistatin/Osteonectin-like EGF domain	Follistatin (Precursor) GN=FST OS=Gallus gallus (Chicken) PE=2 SV=1	PREDICTED: follistatin-related protein 3 [Alligator mississippiensis]
gene3889	--	--	--	K12562|0.0|bta:614722|AMPH, MGC140160	[U]	Intracellular trafficking, secretion, and vesicular transport	BAR domain;; Variant SH3 domain;; SH3 domain;; Variant SH3 domain	Amphiphysin GN=AMPH OS=Gallus gallus (Chicken) PE=2 SV=1	PREDICTED: amphiphysin [Opisthocomus hoazin]
gene8268	--	--	--	K13199|0.0|bta:514807|HABP4, MGC143277	[R]	General function prediction only	Hyaluronan / mRNA binding family	Intracellular hyaluronan-binding protein 4 OS=Gallus gallus (Chicken) PE=2 SV=1	PREDICTED: LOW QUALITY PROTEIN: hyaluronan binding protein 4 [Chelonia mydas]
gene3327	--	--	Molecular Function: DNA binding (GO:0003677);; Molecular Function: sequence-specific DNA binding transcription factor activity (GO:0003700);; Cellular Component: nucleus (GO:0005634);; Biological Process: melanocyte differentiation (GO:0030318);; Molecular Function: protein homodimerization activity (GO:0042803);; Biological Process: positive regulation of transcription from RNA polymerase II pro…	K09179|0.0|hsa:339488|TFAP2E, AP2E, MGC49007	[K]	Transcription	Transcription factor AP-2	Transcription factor AP-2-epsilon OS=Xenopus laevis (African clawed frog) PE=2 SV=1	Transcription factor AP-2 epsilon, partial [Columba livia]
gene3911	[R]	General function prediction only	--	--	[R]	General function prediction only	Zinc-finger double domain;; Zinc finger, C2H2 type;; C2H2-type zinc finger;; Zinc-finger double-stranded RNA-binding;; Zinc-finger of C2H2 type	Fez family zinc finger protein 1 GN=fezf1 OS=Xenopus tropicalis (Western clawed frog) PE=2 SV=1	PREDICTED: fez family zinc finger protein 1 isoform X1 [Pelodiscus sinensis]
gene12416	[J]	Translation, ribosomal structure and biogenesis	--	--	--	--	Endonuclease/Exonuclease/phosphatase family	Collagen alpha-1(I) chain (Precursor) GN=COL1A1 OS=Gallus gallus (Chicken) PE=1 SV=3	PREDICTED: sphingomyelin phosphodiesterase 3-like [Lepisosteus oculatus]
gene6703	[U]	Intracellular trafficking, secretion, and vesicular transport	Biological Process: vesicle docking involved in exocytosis (GO:0006904);;	--	[U]	Intracellular trafficking, secretion, and vesicular transport	Sec1 family	Syntaxin-binding protein 1 GN=STXBP1 OS=Gallus gallus (Chicken) PE=2 SV=1	PREDICTED: syntaxin-binding protein 2-like [Alligator mississippiensis]
gene10253	--	--	--	--	[M]	Cell wall/membrane/envelope biogenesis	C2 domain;; FerB (NUC096) domain;; FerI (NUC094) domain;; FerA (NUC095) domain;; Integral peroxisomal membrane peroxin;; C2 domain	Myoferlin GN=myof OS=Xenopus tropicalis (Western clawed frog) PE=2 SV=1	PREDICTED: dysferlin isoform X1 [Alligator sinensis]
gene14377	--	--	--	K10458|0.0|ecb:100059160|similar to kelch-like 21	[TR]	--	Kelch motif;; Kelch motif;; Galactose oxidase, central domain;; Kelch motif;; Galactose oxidase, central domain;; BTB/POZ domain	Kelch-like protein 21 GN=klhl21 OS=Xenopus laevis (African clawed frog) PE=2 SV=1	PREDICTED: kelch-like protein 21, partial [Cariama cristata]
gene15959	[D]	Cell cycle control, cell division, chromosome partitioning	--	--	--	--	--	Skin secretory protein xP2 (Precursor) GN=p2 OS=Xenopus laevis (African clawed frog) PE=2 SV=2	hypothetical protein N307_00498, partial [Picoides pubescens]
gene18265	[R]	General function prediction only	--	K05333|1e-116|ssc:100520648|sodium-dependent neutral amino acid transporter B(0)AT3-like	[T]	Signal transduction mechanisms	Sodium:neurotransmitter symporter family	Creatine transporter OS=Torpedo marmorata (Marbled electric ray) PE=2 SV=1	PREDICTED: sodium-dependent neutral amino acid transporter B(0)AT3 [Chelonia mydas]
gene19485	[R]	General function prediction only	--	--	[T]	Signal transduction mechanisms	Ankyrin repeat;; Ankyrin repeats (3 copies);; Ankyrin repeats (many copies);; Ankyrin repeats (many copies);; Ankyrin repeat;; SAM domain (Sterile alpha motif);; SAM domain (Sterile alpha motif);; Phosphotyrosine interaction domain (PTB/PID);; Phosphotyrosine interaction domain (PTB/PID)	Ankyrin repeat and sterile alpha motif domain-containing protein 1B GN=anks1b OS=Danio rerio (Zebrafish) PE=3 SV=1	Ankyrin repeat and SAM domain-containing protein 1A, partial [Aptenodytes forsteri]
gene3443	--	--	--	K06082|0.0|ecb:100067721|FARP2	[T]	Signal transduction mechanisms	FERM C-terminal PH-like domain;; PH domain;; FERM N-terminal domain;; FERM central domain;; FERM adjacent (FA);; RhoGEF domain	FERM, RhoGEF and pleckstrin domain-containing protein 1 GN=FARP1 OS=Gallus gallus (Chicken) PE=1 SV=2	PREDICTED: FERM, RhoGEF and pleckstrin domain-containing protein 2-like [Oryzias latipes]
gene11433	[V]	Defense mechanisms	Cellular Component: membrane (GO:0016020);; Cellular Component: cell part (GO:0044464);;	K05673|0.0|bta:515333|ABCC4	[Q]	Secondary metabolites biosynthesis, transport and catabolism	ABC transporter transmembrane region;; ABC transporter;; ABC transporter;; AAA domain	Multidrug resistance-associated protein 1 GN=ABCC1 OS=Gallus gallus (Chicken) PE=2 SV=1	multidrug resistance-associated protein 4 [Gallus gallus]
gene5546	--	--	Molecular Function: calcium ion binding (GO:0005509);; Cellular Component: basement membrane (GO:0005604);; Cellular Component: extracellular space (GO:0005615);; Biological Process: positive regulation of peptidase activity (GO:0010952);; Molecular Function: peptidase activator activity (GO:0016504);; Biological Process: extracellular matrix organization (GO:0030198);;	--	[T]	Signal transduction mechanisms	Calcium-binding EGF domain;; Complement Clr-like EGF-like;; Coagulation Factor Xa inhibitory site;; EGF domain;; Anaphylotoxin-like domain;; EGF-like domain	Fibulin-1 (Precursor) GN=FBLN1 OS=Gallus gallus (Chicken) PE=2 SV=2	Fibulin-1, partial [Cathartes aura]
gene1922	[U]	Intracellular trafficking, secretion, and vesicular transport	--	K12488|0.0|ecb:100071599|ASAP3, DDEFL1	[T]	Signal transduction mechanisms	Putative GTPase activating protein for Arf;; Ankyrin repeats (many copies);; Ankyrin repeats (3 copies);; PH domain;; Ankyrin repeat;; Ankyrin repeats (many copies);; Ankyrin repeat	Arf-GAP with coiled-coil, ANK repeat and PH domain-containing protein 2 GN=ACAP2 OS=Gallus gallus (Chicken) PE=2 SV=1	PREDICTED: arf-GAP with SH3 domain, ANK repeat and PH domain-containing protein 3 [Haliaeetus leucocephalus]
gene24132	[FE]	--	Molecular Function: magnesium ion binding (GO:0000287);; Molecular Function: ribose phosphate diphosphokinase activity (GO:0004749);; Molecular Function: ATP binding (GO:0005524);; Biological Process: 5-phosphoribose 1-diphosphate biosynthetic process (GO:0006015);; Biological Process: ribonucleoside monophosphate biosynthetic process (GO:0009156);; Biological Process: nucleotide biosynthetic pro…	K00948|1e-165|rno:24689|Prps2	[FE]	--	Phosphoribosyl synthetase-associated domain;; N-terminal domain of ribose phosphate pyrophosphokinase	Ribose-phosphate pyrophosphokinase 2 GN=prps2 OS=Xenopus tropicalis (Western clawed frog) PE=2 SV=1	PREDICTED: ribose-phosphate pyrophosphokinase 2 isoform X2 [Python bivittatus]
gene7254	--	--	Molecular Function: calcium channel activity (GO:0005262);; Biological Process: manganese ion transport (GO:0006828);; Cellular Component: integral component of membrane (GO:0016021);; Biological Process: calcium ion transmembrane transport (GO:0070588);;	K04970|0.0|bta:540902|TRPC7, TRPM2	[PT]	--	Ion transport protein;; Transient receptor ion channel II;; Ankyrin repeats (3 copies);; Polycystin cation channel;; Ankyrin repeats (many copies);; Ankyrin repeat;; Ankyrin repeat	Integumentary mucin C.1 (Fragment) OS=Xenopus laevis (African clawed frog) PE=2 SV=1	PREDICTED: LOW QUALITY PROTEIN: short transient receptor potential channel 7 [Pelodiscus sinensis]
gene6164	--	--	--	--	--	--	--	Collagen alpha-1(I) chain (Precursor) GN=COL1A1 OS=Cynops pyrrhogaster (Japanese common newt) PE=2 SV=1	PREDICTED: ellis-van Creveld syndrome protein isoform X1 [Chrysemys picta bellii]
gene15239	[T]	Signal transduction mechanisms	--	K01106|0.0|bta:514307|INPP5J	[U]	Intracellular trafficking, secretion, and vesicular transport	Endonuclease/Exonuclease/phosphatase family	Phosphatidylinositol 3,4,5-trisphosphate 5-phosphatase 2B GN=inppl1b OS=Danio rerio (Zebrafish) PE=2 SV=1	PREDICTED: phosphatidylinositol 4,5-bisphosphate 5-phosphatase A [Alligator sinensis]
gene5574	--	--	--	--	[Z]	Cytoskeleton	Spc97 / Spc98 family;; Spc97 / Spc98 family;; Spc97 / Spc98 family	Collagen alpha-1(I) chain (Precursor) GN=COL1A1 OS=Cynops pyrrhogaster (Japanese common newt) PE=2 SV=1	PREDICTED: gamma-tubulin complex component 6 [Colius striatus]
gene15742	--	--	Molecular Function: sequence-specific DNA binding transcription factor activity (GO:0003700);; Cellular Component: nucleus (GO:0005634);; Molecular Function: zinc ion binding (GO:0008270);; Molecular Function: sequence-specific DNA binding (GO:0043565);;	K09378|0.0|ecb:100054244|similar to AT motif binding factor 1	[R]	General function prediction only	Zinc finger, C2H2 type;; C2H2-type zinc-finger domain;; Zinc-finger of C2H2 type;; Homeobox domain;; Homeobox KN domain;; Zinc finger, C2H2 type;; C2H2-type zinc finger	Zinc finger homeobox protein 4 GN=ZFHX4 OS=Gallus gallus (Chicken) PE=2 SV=2	PREDICTED: zinc finger homeobox protein 3 [Struthio camelus australis]
gene20476	--	--	--	--	[L]	Replication, recombination and repair	Calcineurin-like phosphoesterase;; Calcineurin-like phosphoesterase superfamily domain	Metallophosphoesterase 1 GN=MPPE1 OS=Gallus gallus (Chicken) PE=2 SV=1	PREDICTED: metallophosphoesterase 1 [Anas platyrhynchos]
gene10689	--	--	--	--	--	--	WD domain, G-beta repeat	--	PREDICTED: general transcription factor 3C polypeptide 2 [Haliaeetus leucocephalus]
gene13946	--	--	--	K04257|0.0|bta:524304|OR9I1	--	--	Olfactory receptor;; 7 transmembrane receptor (rhodopsin family);; Serpentine type 7TM GPCR chemoreceptor Srsx	Olfactory receptor-like protein COR4 GN=COR4 OS=Gallus gallus (Chicken) PE=3 SV=1	PREDICTED: olfactory receptor 1020-like [Chrysemys picta bellii]
gene16984	--	--	Molecular Function: arachidonate 12-lipoxygenase activity (GO:0004052);; Cellular Component: nucleus (GO:0005634);; Biological Process: oxidation-reduction process (GO:0055114);;	K00460|0.0|bta:282139|ALOX15, ALOX12	--	--	Lipoxygenase;; PLAT/LH2 domain	--	PREDICTED: arachidonate 5-lipoxygenase-like [Poecilia formosa]
gene7361	--	--	Biological Process: cell adhesion (GO:0007155);; Cellular Component: membrane (GO:0016020);;	--	[S]	Function unknown	Cadherin domain;; Cadherin-like	Cadherin-7 (Precursor) GN=CDH7 OS=Gallus gallus (Chicken) PE=2 SV=1	PREDICTED: protocadherin gamma-A10-like [Chrysemys picta bellii]
gene23775	--	--	--	K04853|0.0|ssc:100513061|CACNA1F	[PT]	--	Ion transport protein;; Voltage gated calcium channel IQ domain;; Polycystin cation channel	Voltage-dependent L-type calcium channel subunit alpha-1D GN=CACNA1D OS=Gallus gallus (Chicken) PE=2 SV=1	PREDICTED: LOW QUALITY PROTEIN: voltage-dependent L-type calcium channel subunit alpha-1F [Pseudopodoces humilis]
gene8307	--	--	Biological Process: activation of MAPKK activity (GO:0000186);; Cellular Component: nucleus (GO:0005634);; Biological Process: negative regulation of protein kinase activity (GO:0006469);; Biological Process: response to stress (GO:0006950);; Biological Process: regulation of cell cycle (GO:0051726);;	K04402|1e-74|ssc:100152997|GADD45G	--	--	Ribosomal protein L7Ae/L30e/S12e/Gadd45 family	--	PREDICTED: growth arrest and DNA damage-inducible protein GADD45 gamma [Cuculus canorus]
gene15270	[R]	General function prediction only	--	--	[R]	General function prediction only	Zinc-finger double domain;; Zinc finger, C2H2 type;; C2H2-type zinc finger;; C2H2-type zinc finger;; XPA protein N-terminal	Oocyte zinc finger protein XlCOF7.1 (Fragment) OS=Xenopus laevis (African clawed frog) PE=2 SV=1	PREDICTED: zinc finger protein 135-like, partial [Pelodiscus sinensis]
gene21117	--	--	--	K06461|0.0|bta:407124|ITGAM, CD11B	[W]	Extracellular structures	Integrin alpha;; von Willebrand factor type A domain;; FG-GAP repeat;; von Willebrand factor type A domain;; Repeat domain in Vibrio, Colwellia, Bradyrhizobium and Shewanella;; Integrin alpha cytoplasmic region	Integrin alpha-4 (Precursor) GN=itga4 OS=Xenopus laevis (African clawed frog) PE=2 SV=1	PREDICTED: integrin alpha-M [Anolis carolinensis]
gene727	--	--	--	--	[RT]	--	Haemolysin-III related	Membrane progestin receptor gamma-A GN=paqr5a OS=Danio rerio (Zebrafish) PE=2 SV=2	PREDICTED: progestin and adipoQ receptor family member 9 [Pelodiscus sinensis]
gene16455	[R]	General function prediction only	Molecular Function: nucleic acid binding (GO:0003676);; Cellular Component: intracellular part (GO:0044424);;	--	[A]	RNA processing and modification	RNA recognition motif. (a.k.a. RRM, RBD, or RNP domain);; RNA recognition motif (a.k.a. RRM, RBD, or RNP domain);; RNA recognition motif. (a.k.a. RRM, RBD, or RNP domain)	Poly(U)-binding-splicing factor PUF60-B GN=puf60b OS=Danio rerio (Zebrafish) PE=2 SV=2	PREDICTED: splicing factor U2AF 65 kDa subunit [Chrysemys picta bellii]
gene478	--	--	--	--	--	--	Putative cell signalling	Cleavage and polyadenylation specificity factor subunit 6 GN=cpsf6 OS=Xenopus laevis (African clawed frog) PE=2 SV=1	PREDICTED: protein FAM131A isoform X1 [Chrysemys picta bellii]
gene7705	[P]	Inorganic ion transport and metabolism	Molecular Function: voltage-gated chloride channel activity (GO:0005247);; Cellular Component: early endosome (GO:0005769);; Cellular Component: late endosome (GO:0005770);; Cellular Component: Golgi apparatus (GO:0005794);; Biological Process: chloride transport (GO:0006821);; Cellular Component: vesicle membrane (GO:0012506);; Cellular Component: integral component of membrane (GO:0016021);; Mo…	K05012|0.0|bta:522719|CLCN3	[P]	Inorganic ion transport and metabolism	Voltage gated chloride channel;; CBS domain	Chloride channel protein ClC-Kb {ECO:0000250|UniProtKB:P51801} GN=clcnkb OS=Xenopus laevis (African clawed frog) PE=1 SV=1	PREDICTED: H(+)/Cl(-) exchange transporter 3 isoform X1 [Ficedula albicollis]
gene6942	[R]	General function prediction only	--	--	[K]	Transcription	SET domain	Histone-lysine N-methyltransferase PRDM9 GN=prdm9 OS=Danio rerio (Zebrafish) PE=2 SV=1	PREDICTED: putative histone-lysine N-methyltransferase PRDM6 [Fulmarus glacialis]
gene1988	--	--	--	--	[T]	Signal transduction mechanisms	RhoGEF domain	Collagen alpha-1(I) chain (Precursor) GN=COL1A1 OS=Cynops pyrrhogaster (Japanese common newt) PE=2 SV=1	PREDICTED: LOW QUALITY PROTEIN: rho guanine nucleotide exchange factor 10-like protein [Manacus vitellinus]
gene6596	--	--	Biological Process: single-organism process (GO:0044699);; Biological Process: response to stimulus (GO:0050896);;	--	--	--	Olfactory receptor;; 7 transmembrane receptor (rhodopsin family)	Olfactory receptor-like protein COR4 GN=COR4 OS=Gallus gallus (Chicken) PE=3 SV=1	PREDICTED: olfactory receptor 1020-like [Chrysemys picta bellii]
gene22942	[J]	Translation, ribosomal structure and biogenesis	Cellular Component: Golgi apparatus (GO:0005794);; Biological Process: lipid transport (GO:0006869);; Biological Process: protein transport (GO:0015031);;	--	[S]	Function unknown	Vps51/Vps67;; Exocyst complex component Sec5;; Dor1-like family;; Protein of unknown function N-terminal domain (DUF2450);; COG (conserved oligomeric Golgi) complex component, COG2	Vacuolar protein sorting-associated protein 51 homolog GN=vps51 OS=Xenopus tropicalis (Western clawed frog) PE=2 SV=1	PREDICTED: vacuolar protein sorting-associated protein 51 homolog [Cynoglossus semilaevis]
gene9264	--	--	--	--	[T]	Signal transduction mechanisms	Copine;; C2 domain	Skin secretory protein xP2 (Precursor) GN=p2 OS=Xenopus laevis (African clawed frog) PE=2 SV=2	PREDICTED: copine-6-like isoform X1 [Latimeria chalumnae]
gene31	--	--	--	--	[R]	General function prediction only	FAM176 family;; Galactose binding lectin domain	Protein eva-1 homolog A GN=Eva1a OS=Danio rerio (Zebrafish) PE=2 SV=2	PREDICTED: protein eva-1 homolog C-like [Alligator mississippiensis]
gene16151	[K]	Transcription	Molecular Function: nucleic acid binding (GO:0003676);; Biological Process: RNA splicing (GO:0008380);; Cellular Component: virion (GO:0019012);; Cellular Component: small nuclear ribonucleoprotein complex (GO:0030532);;	K11096|7e-81|ecb:100065699|similar to Sm D2	[A]	RNA processing and modification	LSM domain	--	small nuclear ribonucleoprotein sm d2 [Ictalurus furcatus]
gene17079	[F]	Nucleotide transport and metabolism	Molecular Function: catalytic activity (GO:0003824);; Cellular Component: intracellular organelle (GO:0043229);; Biological Process: single-organism cellular process (GO:0044763);;	K01952|0.0|bta:520318|PFAS	[F]	Nucleotide transport and metabolism	CobB/CobQ-like glutamine amidotransferase domain;; AIR synthase related protein, C-terminal domain;; AIR synthase related protein, N-terminal domain	Collagen alpha-1(VIII) chain (Precursor) GN=COL8A1 OS=Gallus gallus (Chicken) PE=3 SV=1	PREDICTED: phosphoribosylformylglycinamidine synthase [Chrysemys picta bellii]
gene2713	--	--	Biological Process: axonogenesis (GO:0007409);; Cellular Component: anchored component of plasma membrane (GO:0046658);;	K07522|0.0|ssc:100152257|NTNG2, NTNG1	[T]	Signal transduction mechanisms	Laminin N-terminal (Domain VI)	Netrin-1 (Precursor) GN=NTN1 OS=Gallus gallus (Chicken) PE=1 SV=1	PREDICTED: netrin-G1 isoform X2 [Gallus gallus]
gene14231	[R]	General function prediction only	--	K08869|0.0|bta:536925|ADCK3, CABC1, MGC137459	[R]	General function prediction only	ABC1 family	Chaperone activity of bc1 complex-like, mitochondrial (Precursor) GN=adck3 OS=Danio rerio (Zebrafish) PE=2 SV=1	PREDICTED: chaperone activity of bc1 complex-like, mitochondrial [Anas platyrhynchos]
gene13007	--	--	--	--	[L]	Replication, recombination and repair	JmjC domain, hydroxylase;; jmjN domain	Lysine-specific demethylase 5B GN=KDM5B OS=Gallus gallus (Chicken) PE=2 SV=1	Lysine-specific demethylase 4B, partial [Pelecanus crispus]
gene22404	--	--	--	--	--	--	RhoGAP domain;; PH domain;; Pleckstrin homology domain	SLIT-ROBO Rho GTPase-activating protein 2 GN=srgap2 OS=Danio rerio (Zebrafish) PE=2 SV=1	Rho GTPase-activating protein 22, partial [Charadrius vociferus]
gene9280	--	--	--	--	--	--	Homeodomain leucine-zipper encoding, Homez;; Homeobox domain;; Homeobox KN domain	Lipovitellin-2 (Precursor) GN=vtg1 OS=Fundulus heteroclitus (Killifish) PE=1 SV=2	PREDICTED: homeobox and leucine zipper protein Homez [Anolis carolinensis]
gene6275	[RTKL]	--	--	K05097|0.0|bta:338031|FLT4	[T]	Signal transduction mechanisms	Protein tyrosine kinase;; Protein kinase domain;; Immunoglobulin I-set domain;; Immunoglobulin domain;; Immunoglobulin domain;; Immunoglobulin V-set domain;; Immunoglobulin domain;; Immunoglobulin domain;; Immunoglobulin domain;; Immunoglobulin I-set domain;; Immunoglobulin domain;; Immunoglobulin V-set domain	Vascular endothelial growth factor receptor 3 (Precursor) GN=FLT4 OS=Coturnix coturnix (Common quail) PE=2 SV=1	Vascular endothelial growth factor receptor 3, partial [Phalacrocorax carbo]
gene20748	--	--	--	--	[D]	Cell cycle control, cell division, chromosome partitioning	Caspase domain	Collagen alpha-1(III) chain (Precursor; Fragments) GN=COL3A1 OS=Gallus gallus (Chicken) PE=2 SV=2	PREDICTED: caspase-7-like isoform X2 [Chrysemys picta bellii]
gene1860	[RTKL]	--	--	K04373|0.0|hsa:6195|RPS6KA1, HU-1, MAPKAPK1A, RSK, RSK1	[T]	Signal transduction mechanisms	Protein kinase domain;; Protein tyrosine kinase;; Kinase-like;; Lipopolysaccharide kinase (Kdo/WaaP) family;; Protein kinase C terminal domain;; Phosphotransferase enzyme family	Ribosomal protein S6 kinase 2 alpha GN=RPS6KA OS=Gallus gallus (Chicken) PE=2 SV=1	PREDICTED: ribosomal protein S6 kinase alpha-1 isoform X2 [Struthio camelus australis]
gene19144	[R]	General function prediction only	--	--	--	--	Vault protein inter-alpha-trypsin domain;; Inter-alpha-trypsin inhibitor heavy chain C-terminus;; von Willebrand factor type A domain;; von Willebrand factor type A domain;; von Willebrand factor type A domain	--	PREDICTED: inter-alpha-trypsin inhibitor heavy chain H4 [Aptenodytes forsteri]
gene13801	--	--	--	K04257|0.0|bta:540128|similar to olfactory receptor 1269	--	--	Olfactory receptor;; 7 transmembrane receptor (rhodopsin family)	Olfactory receptor-like protein COR1 GN=COR1 OS=Gallus gallus (Chicken) PE=3 SV=1	PREDICTED: olfactory receptor 4S2-like [Pelodiscus sinensis]
gene10554	[S]	Function unknown	Cellular Component: endoplasmic reticulum (GO:0005783);; Biological Process: behavior (GO:0007610);; Cellular Component: axon (GO:0030424);; Cellular Component: growth cone (GO:0030426);; Biological Process: protein localization to synapse (GO:0035418);; Biological Process: synapse organization (GO:0050808);;	--	[R]	General function prediction only	Leucine rich repeat;; Leucine Rich repeats (2 copies);; Leucine Rich Repeat;; Leucine rich repeats (6 copies);; Leucine rich repeat;; Leucine Rich repeat	Phospholipase A2 inhibitor (Precursor) OS=Gloydius brevicaudus siniticus (Chinese mamushi) PE=1 SV=1	PREDICTED: leucine-rich repeat transmembrane neuronal protein 1 [Alligator sinensis]
gene9207	[Z]	Cytoskeleton	--	K10360|0.0|pon:100435076|MYO9A	[N]	Cell motility	RhoGAP domain;; Myosin head (motor domain);; Ras association (RalGDS/AF-6) domain;; Myosin head (motor domain);; Myosin head (motor domain);; IQ calmodulin-binding motif	Unconventional myosin-VI GN=MYO6 OS=Gallus gallus (Chicken) PE=1 SV=1	PREDICTED: unconventional myosin-IXa isoform X3 [Chrysemys picta bellii]
gene14708	[R]	General function prediction only	Molecular Function: receptor activity (GO:0004872);; Cellular Component: plasma membrane (GO:0005886);; Biological Process: hormone-mediated signaling pathway (GO:0009755);; Cellular Component: integral component of membrane (GO:0016021);; Biological Process: fatty acid oxidation (GO:0019395);; Molecular Function: protein kinase binding (GO:0019901);; Molecular Function: hormone binding (GO:00425…	K07297|0.0|bta:407235|ADIPOR1, MGC127115	[RT]	--	Haemolysin-III related;; Haemolysin-III related	Membrane progestin receptor alpha GN=mpra OS=Cynoscion nebulosus (Spotted seatrout) PE=1 SV=1	PREDICTED: adiponectin receptor protein 1-like [Chelonia mydas]
gene19605	[RTKL]	--	Biological Process: axis elongation (GO:0003401);; Molecular Function: protein tyrosine kinase activity (GO:0004713);; Molecular Function: ATP binding (GO:0005524);; Cellular Component: cell-cell junction (GO:0005911);; Biological Process: protein phosphorylation (GO:0006468);; Biological Process: positive regulation of neuron projection development (GO:0010976);; Cellular Component: integral com…	K05127|0.0|bta:514819|PTK7	[RP]	--	Immunoglobulin I-set domain;; Immunoglobulin domain;; Immunoglobulin domain;; Immunoglobulin domain;; Immunoglobulin V-set domain;; CD80-like C2-set immunoglobulin domain;; Alphaherpesvirus glycoprotein E;; Protein tyrosine kinase;; Protein kinase domain	Inactive tyrosine-protein kinase 7 (Precursor) GN=PTK7 OS=Gallus gallus (Chicken) PE=2 SV=1	Inactive tyrosine-protein kinase 7, partial [Cuculus canorus]
gene21358	--	--	--	--	--	--	--	BRCA1-associated ATM activator 1 GN=brat1 OS=Danio rerio (Zebrafish) PE=2 SV=1	PREDICTED: BRCA1-associated ATM activator 1-like, partial [Alligator sinensis]
gene21124	--	--	--	--	[TZ]	--	LIM domain;; Paxillin family	Transforming growth factor beta-1-induced transcript 1 protein GN=tgfb1i1 OS=Xenopus laevis (African clawed frog) PE=1 SV=2	PREDICTED: transforming growth factor beta-1-induced transcript 1 protein isoform X3 [Chrysemys picta bellii]
gene12707	--	--	--	--	--	--	Phosphoprotein associated with glycosphingolipid-enriched	--	PREDICTED: phosphoprotein associated with glycosphingolipid-enriched microdomains 1 [Chaetura pelagica]
gene15382	--	--	--	--	--	--	Protein of unknown function (DUF4529)	--	PREDICTED: uncharacterized protein C16orf46 homolog [Chelonia mydas]
gene12139	--	--	--	--	[M]	Cell wall/membrane/envelope biogenesis	C2 domain;; FerI (NUC094) domain;; FerB (NUC096) domain;; C2 domain	Otoferlin GN=otof OS=Danio rerio (Zebrafish) PE=3 SV=1	PREDICTED: fer-1-like protein 4 [Meleagris gallopavo]
gene12922	--	--	Cellular Component: intracellular (GO:0005622);; Biological Process: negative regulation of protein kinase activity (GO:0006469);; Biological Process: negative regulation of TOR signaling (GO:0032007);; Biological Process: regulation of apoptotic process (GO:0042981);; Biological Process: negative regulation of cell size (GO:0045792);;	--	--	--	Domain found in Dishevelled, Egl-10, and Pleckstrin (DEP)	--	PREDICTED: DEP domain-containing mTOR-interacting protein [Taeniopygia guttata]
gene12647	[P]	Inorganic ion transport and metabolism	--	K14607|0.0|pon:100454199|SULF1	[G]	Carbohydrate transport and metabolism	Sulfatase;; Sulfatase protein;; Type I phosphodiesterase / nucleotide pyrophosphatase	Extracellular sulfatase Sulf-1 (Precursor) GN=SULF1 OS=Coturnix coturnix (Common quail) PE=1 SV=1	PREDICTED: extracellular sulfatase Sulf-1 [Alligator sinensis]
gene14834	--	--	--	--	--	--	--	Serologically defined colon cancer antigen 8 homolog GN=Sdccag8 OS=Danio rerio (Zebrafish) PE=3 SV=2	PREDICTED: sodium channel and clathrin linker 1 isoform X2 [Chrysemys picta bellii]
gene17657	[J]	Translation, ribosomal structure and biogenesis	Biological Process: tRNA dihydrouridine synthesis (GO:0002943);; Molecular Function: tRNA dihydrouridine synthase activity (GO:0017150);; Molecular Function: flavin adenine dinucleotide binding (GO:0050660);; Biological Process: oxidation-reduction process (GO:0055114);;	K05542|0.0|ecb:100057354|DUS1L	[J]	Translation, ribosomal structure and biogenesis	Dihydrouridine synthase (Dus)	tRNA-dihydrouridine(47) synthase [NAD(P)(+)]-like GN=dus3l OS=Xenopus laevis (African clawed frog) PE=2 SV=1	PREDICTED: tRNA-dihydrouridine(16/17) synthase [NAD(P)(+)]-like [Chelonia mydas]
gene16105	--	--	Biological Process: nuclear-transcribed mRNA catabolic process, nonsense-mediated decay (GO:0000184);; Cellular Component: intracellular (GO:0005622);; Molecular Function: identical protein binding (GO:0042802);;	--	[S]	Function unknown	--	Protein SMG9 GN=smg9 OS=Xenopus laevis (African clawed frog) PE=2 SV=1	PREDICTED: protein SMG9 [Alligator mississippiensis]
gene25676	--	--	Molecular Function: signal transducer activity (GO:0004871);; Biological Process: signal transduction (GO:0007165);; Cellular Component: membrane (GO:0016020);;	K04620|1e-141|bta:535664|GPRC5C	--	--	7 transmembrane sweet-taste receptor of 3 GCPR	--	PREDICTED: G-protein coupled receptor family C group 5 member C [Chrysemys picta bellii]
gene22857	[R]	General function prediction only	--	--	--	--	TPR repeat;; Tetratricopeptide repeat;; Tetratricopeptide repeat;; Tetratricopeptide repeat;; Tetratricopeptide repeat;; Tetratricopeptide repeat;; Tetratricopeptide repeat;; Tetratricopeptide repeat	Tetratricopeptide repeat protein 9C GN=ttc9c OS=Xenopus tropicalis (Western clawed frog) PE=2 SV=1	PREDICTED: tetratricopeptide repeat protein 9C-like [Pelodiscus sinensis]
gene3139	--	--	--	K09666|0.0|ptr:456564|POMGNT1	--	--	GNT-I family	Protein FAM3C (Precursor) GN=fam3c OS=Danio rerio (Zebrafish) PE=2 SV=1	PREDICTED: protein O-linked-mannose beta-1,2-N-acetylglucosaminyltransferase 1 [Apaloderma vittatum]
gene15200	--	--	--	K13209|0.0|ssc:100512440|RNA-binding protein EWS-like	[R]	General function prediction only	Zn-finger in Ran binding protein and others;; RNA recognition motif (a.k.a. RRM, RBD, or RNP domain);; RNA recognition motif. (a.k.a. RRM, RBD, or RNP domain)	Collagen alpha-1(III) chain (Precursor; Fragments) GN=COL3A1 OS=Gallus gallus (Chicken) PE=2 SV=2	PREDICTED: LOW QUALITY PROTEIN: RNA-binding protein EWS [Chrysemys picta bellii]
gene14402	[R]	General function prediction only	--	--	[R]	General function prediction only	WD domain, G-beta repeat;; Eukaryotic translation initiation factor eIF2A;; IKI3 family	--	WD repeat-containing protein WRAP73, partial [Struthio camelus australis]
gene5417	--	--	--	--	[T]	Signal transduction mechanisms	RhoGAP domain;; BAR domain	Active breakpoint cluster region-related protein GN=abr OS=Xenopus tropicalis (Western clawed frog) PE=2 SV=1	PREDICTED: SH3 domain-binding protein 1 [Chelonia mydas]
gene19436	[O]	Posttranslational modification, protein turnover, chaperones	Molecular Function: threonine-type endopeptidase activity (GO:0004298);; Cellular Component: nucleus (GO:0005634);; Cellular Component: cytoplasm (GO:0005737);; Cellular Component: proteasome core complex (GO:0005839);; Biological Process: proteolysis involved in cellular protein catabolic process (GO:0051603);;	K02740|1e-158|bta:282013|PSMB8, LMP7, MGC126938	[O]	Posttranslational modification, protein turnover, chaperones	Proteasome subunit	Proteasome subunit beta type-5 (Precursor; Fragment) GN=PSMB5 OS=Gallus gallus (Chicken) PE=2 SV=2	PREDICTED: proteasome subunit beta type-8 [Chrysemys picta bellii]
gene13785	--	--	Cellular Component: Golgi apparatus (GO:0005794);; Cellular Component: cytoskeleton (GO:0005856);; Cellular Component: plasma membrane (GO:0005886);; Biological Process: synaptic transmission, cholinergic (GO:0007271);; Molecular Function: zinc ion binding (GO:0008270);; Cellular Component: cell junction (GO:0030054);; Cellular Component: neuromuscular junction (GO:0031594);; Molecular Function: …	--	[W]	Extracellular structures	Rapsyn N-terminal myristoylation and linker region;; Tetratricopeptide repeat;; Tetratricopeptide repeat;; TPR repeat;; Tetratricopeptide repeat;; Tetratricopeptide repeat;; Tetratricopeptide repeat;; Tetratricopeptide repeat	43 kDa receptor-associated protein of the synapse GN=RAPSN OS=Gallus gallus (Chicken) PE=2 SV=3	PREDICTED: 43 kDa receptor-associated protein of the synapse isoform X1 [Chrysemys picta bellii]
gene14991	--	--	--	K08402|0.0|bta:527744|similar to G protein-coupled receptor 109B	--	--	7 transmembrane receptor (rhodopsin family)	P2Y purinoceptor 1 GN=P2RY1 OS=Meleagris gallopavo (Common turkey) PE=2 SV=1	PREDICTED: hydroxycarboxylic acid receptor 3-like [Latimeria chalumnae]
gene16870	[O]	Posttranslational modification, protein turnover, chaperones	--	K03983|0.0|bta:282522|SERPINF2, PLI	[V]	Defense mechanisms	Serpin (serine protease inhibitor)	Leukocyte elastase inhibitor GN=serpinb1 OS=Xenopus tropicalis (Western clawed frog) PE=2 SV=1	PREDICTED: alpha-2-antiplasmin [Chrysemys picta bellii]
gene13759	--	--	--	K00901|0.0|pon:100431923|DGKZ	[T]	Signal transduction mechanisms	Diacylglycerol kinase accessory domain;; PTN/MK heparin-binding protein family, N-terminal domain;; PTN/MK heparin-binding protein family, C-terminal domain;; Diacylglycerol kinase catalytic domain;; Ankyrin repeats (3 copies);; Ankyrin repeats (many copies);; Ankyrin repeat;; Ankyrin repeat;; Ankyrin repeats (many copies);; Phorbol esters/diacylglycerol binding domain (C1 domain)	Midkine (Precursor) GN=RIHB OS=Gallus gallus (Chicken) PE=1 SV=1	PREDICTED: diacylglycerol kinase zeta isoform X2 [Chrysemys picta bellii]
gene6626	--	--	--	--	--	--	Uncharacterised protein UPF0515	UPF0515 protein C19orf66 homolog OS=Xenopus tropicalis (Western clawed frog) PE=2 SV=1	UPF0515 protein C19orf66 homolog [Xenopus (Silurana) tropicalis]
gene11973	--	--	--	--	--	--	Cadherin cytoplasmic region	--	PREDICTED: cadherin-like protein 26 [Pelodiscus sinensis]
gene20701	[R]	General function prediction only	Molecular Function: metal ion binding (GO:0046872);;	K10646|0.0|ecb:100065698|TRAF7	[R]	General function prediction only	WD domain, G-beta repeat;; Zinc finger, C3HC4 type (RING finger);; Zinc finger, C3HC4 type (RING finger);; Nucleoporin Nup120/160	Beta-TrCP GN=fbxw1 OS=Xenopus laevis (African clawed frog) PE=2 SV=1	PREDICTED: E3 ubiquitin-protein ligase TRAF7 [Egretta garzetta]
gene17773	--	--	--	--	[O]	Posttranslational modification, protein turnover, chaperones	Zinc finger, C3HC4 type (RING finger);; Zinc finger, C3HC4 type (RING finger)	RING finger protein 157 GN=rnf157 OS=Xenopus laevis (African clawed frog) PE=2 SV=1	PREDICTED: RING finger protein 157 isoform X1 [Chrysemys picta bellii]
gene19801	[O]	Posttranslational modification, protein turnover, chaperones	Cellular Component: nuclear envelope (GO:0005635);; Cellular Component: membrane (GO:0016020);;	--	--	--	--	Nurim GN=nrm OS=Xenopus laevis (African clawed frog) PE=2 SV=1	PREDICTED: nurim [Chrysemys picta bellii]
gene14463	--	--	Molecular Function: dystroglycan binding (GO:0002162);; Molecular Function: calcium ion binding (GO:0005509);; Cellular Component: basal lamina (GO:0005605);; Biological Process: activation of transmembrane receptor protein tyrosine kinase activity (GO:0007171);; Molecular Function: heparin binding (GO:0008201);; Cellular Component: membrane (GO:0016020);; Molecular Function: transmembrane recept…	K06254|0.0|bta:525795|AGRN	[O]	Posttranslational modification, protein turnover, chaperones	Laminin G domain;; Laminin G domain;; Kazal-type serine protease inhibitor domain;; Kazal-type serine protease inhibitor domain;; Laminin EGF-like (Domains III and V);; SEA domain;; EGF-like domain;; Agrin NtA domain	Agrin C-terminal 22 kDa fragment (Precursor) GN=AGRN OS=Gallus gallus (Chicken) PE=1 SV=3	PREDICTED: agrin [Columba livia]
gene13217	--	--	--	--	--	--	PH domain;; Pleckstrin homology domain	Pleckstrin homology domain-containing family A member 7 GN=plekha7 OS=Danio rerio (Zebrafish) PE=2 SV=2	PREDICTED: pleckstrin homology domain-containing family A member 7 isoform X2 [Pelodiscus sinensis]
gene11525	--	--	--	--	[A]	RNA processing and modification	--	Inverted formin-2 GN=inf2 OS=Xenopus tropicalis (Western clawed frog) PE=2 SV=1	PREDICTED: LOW QUALITY PROTEIN: basic proline-rich protein-like [Columba livia]
gene13721	--	--	--	--	--	--	HbrB-like	Proline-rich protein 5 GN=prr5 OS=Xenopus laevis (African clawed frog) PE=2 SV=1	PREDICTED: proline-rich protein 5-like [Pygoscelis adeliae]
gene15167	--	--	--	--	[GO]	--	WSC domain	WSC domain-containing protein 2 GN=wscd2 OS=Danio rerio (Zebrafish) PE=3 SV=1	PREDICTED: WSC domain-containing protein 2 [Chrysemys picta bellii]
gene15231	--	--	--	--	[GE]	--	Triose-phosphate Transporter family;; EamA-like transporter family	--	PREDICTED: solute carrier family 35 member E4, partial [Falco cherrug]
gene25198	--	--	--	--	--	--	Immunoglobulin domain;; Immunoglobulin domain;; Immunoglobulin domain	--	PREDICTED: immunoglobulin superfamily member 1-like, partial [Alligator sinensis]
gene9942	[RTKL]	--	--	K04417|0.0|bta:538340|similar to mitogen-activated protein kinase kinase kinase 9	[T]	Signal transduction mechanisms	Protein tyrosine kinase;; Protein kinase domain	Mitogen-activated protein kinase kinase kinase 10 GN=map3k10 OS=Xenopus laevis (African clawed frog) PE=1 SV=1	PREDICTED: mitogen-activated protein kinase kinase kinase 9 [Chrysemys picta bellii]
gene993	[O]	Posttranslational modification, protein turnover, chaperones	--	K10595|0.0|bta:535440|HERC2	[S]	Function unknown	Regulator of chromosome condensation (RCC1) repeat;; Regulator of chromosome condensation (RCC1) repeat;; HECT-domain (ubiquitin-transferase);; Mouse development and cellular proliferation protein Cullin-7;; Zinc finger, ZZ type;; Mib_herc2;; Cytochrome b5-like Heme/Steroid binding domain;; Regulator of chromosome condensation (RCC1) repeat;; Regulator of chromosome condensation (RCC1) repeat;; R…	Protein RCC2 homolog GN=rcc2 OS=Danio rerio (Zebrafish) PE=2 SV=1	PREDICTED: E3 ubiquitin-protein ligase HERC2 isoform X1 [Columba livia]
gene7913	[P]	Inorganic ion transport and metabolism	Molecular Function: voltage-gated potassium channel activity (GO:0005249);; Cellular Component: voltage-gated potassium channel complex (GO:0008076);; Biological Process: regulation of ion transmembrane transport (GO:0034765);; Biological Process: protein homooligomerization (GO:0051260);; Biological Process: potassium ion transmembrane transport (GO:0071805);;	K04935|0.0|bta:784234|KCNV2	[P]	Inorganic ion transport and metabolism	Ion transport protein;; BTB/POZ domain;; Ion channel;; Polycystin cation channel	Potassium voltage-gated channel subfamily G member 2 GN=KCNG2 OS=Gallus gallus (Chicken) PE=2 SV=1	PREDICTED: LOW QUALITY PROTEIN: potassium channel, subfamily V, member 2 [Ficedula albicollis]
gene3861	--	--	--	--	[R]	General function prediction only	Zinc carboxypeptidase;; F5/8 type C domain;; Carboxypeptidase regulatory-like domain	Carboxypeptidase E (Precursor) GN=cpe OS=Lophius americanus (American goosefish) PE=2 SV=1	PREDICTED: adipocyte enhancer-binding protein 1 [Haliaeetus leucocephalus]
gene11042	--	--	--	--	[Z]	Cytoskeleton	Microtubule-binding calmodulin-regulated spectrin-associated;; Calponin homology (CH) domain;; CAMSAP CH domain	Calmodulin-regulated spectrin-associated protein 1 GN=camsap1 OS=Xenopus laevis (African clawed frog) PE=2 SV=1	Calmodulin-regulated spectrin-associated protein 1, partial [Anas platyrhynchos]
gene2421	[D]	Cell cycle control, cell division, chromosome partitioning	--	--	--	--	--	Myocardial zonula adherens protein GN=myzap OS=Xenopus tropicalis (Western clawed frog) PE=2 SV=1	PREDICTED: tuftelin isoform X1 [Chrysemys picta bellii]
gene20746	[R]	General function prediction only	--	K09228|0.0|bta:514765|ZNF205	[R]	General function prediction only	Zinc-finger double domain;; Zinc finger, C2H2 type;; C2H2-type zinc finger;; C2H2-type zinc finger;; KRAB box;; Zinc-finger double-stranded RNA-binding	Oocyte zinc finger protein XlCOF22 OS=Xenopus laevis (African clawed frog) PE=3 SV=1	PREDICTED: zinc finger protein 501-like isoform X1 [Chrysemys picta bellii]
gene5538	--	--	Cellular Component: intracellular (GO:0005622);; Biological Process: signal transduction (GO:0007165);;	--	[TZ]	--	Divergent CRAL/TRIO domain;; CRAL/TRIO domain	Protein prune homolog 2 GN=Prune2 OS=Xenopus tropicalis (Western clawed frog) PE=2 SV=1	PREDICTED: rho GTPase-activating protein 8 [Chrysemys picta bellii]
gene14923	[KL]	--	--	K11320|0.0|bta:538310|EP400	[R]	General function prediction only	SNF2 family N-terminal domain;; HSA	SWI/SNF-related matrix-associated actin-dependent regulator of chromatin subfamily A containing DEAD/H box 1 GN=smarcad1 OS=Xenopus tropicalis (Western clawed frog) PE=2 SV=1	PREDICTED: E1A-binding protein p400 [Chaetura pelagica]
gene5042	[Z]	Cytoskeleton	--	K10352|0.0|bta:404108|MYH9	[Z]	Cytoskeleton	Myosin head (motor domain);; Myosin tail;; Myosin N-terminal SH3-like domain	Myosin-9 GN=MYH9 OS=Gallus gallus (Chicken) PE=2 SV=1	PREDICTED: myosin-9 isoform X2 [Merops nubicus]
gene11970	--	--	Biological Process: ovarian follicle development (GO:0001541);; Molecular Function: DNA binding (GO:0003677);; Molecular Function: sequence-specific DNA binding transcription factor activity (GO:0003700);; Cellular Component: transcription factor TFIID complex (GO:0005669);; Cellular Component: cytoplasm (GO:0005737);; Biological Process: regulation of transcription from RNA polymerase II promote…	K03129|0.0|bta:789854|TAF4	[K]	Transcription	Transcription initiation factor TFIID component TAF4 family;; NHR1 homology to TAF	Protein CBFA2T3 GN=CBFA2T3 OS=Gallus gallus (Chicken) PE=2 SV=1	PREDICTED: transcription initiation factor TFIID subunit 4 [Struthio camelus australis]
gene12216	--	--	--	--	[S]	Function unknown	Glutathione S-transferase, C-terminal domain;; Glutathione S-transferase, C-terminal domain	--	PREDICTED: ganglioside-induced differentiation-associated protein 1-like 1, partial [Columba livia]
gene11128	[T]	Signal transduction mechanisms	--	K14676|0.0|aml:100467869|patatin-like phospholipase domain-containing protein 7-like	[R]	General function prediction only	Cyclic nucleotide-binding domain	Collagen alpha-1(I) chain (Precursor) GN=COL1A1 OS=Gallus gallus (Chicken) PE=1 SV=3	PREDICTED: patatin-like phospholipase domain-containing protein 7, partial [Fulmarus glacialis]
gene17602	--	--	--	K04837|0.0|ssc:100511715|SCN4A	[PT]	--	Ion transport protein;; Polycystin cation channel;; Ion transport protein;; Sodium ion transport-associated;; Polycystin cation channel;; Ion transport protein	Sodium channel protein type 4 subunit alpha A GN=scn4aa OS=Danio rerio (Zebrafish) PE=2 SV=2	PREDICTED: sodium channel protein type 4 subunit alpha [Chrysemys picta bellii]
gene25537	--	--	--	K00318|2e-80|ecb:100050480|PRODH	[E]	Amino acid transport and metabolism	Proline dehydrogenase	Probable proline dehydrogenase 2 GN=prodh2 OS=Xenopus laevis (African clawed frog) PE=2 SV=1	hypothetical protein N306_11070, partial [Opisthocomus hoazin]
gene6535	--	--	--	--	--	--	--	Collagen alpha-1(I) chain (Precursor) GN=COL1A1 OS=Gallus gallus (Chicken) PE=1 SV=3	PREDICTED: uncharacterized protein C19orf57 homolog [Tinamus guttatus]
gene10240	--	--	--	K10316|0.0|bta:536077|FBXO41	[R]	General function prediction only	F-box-like;; F-box domain	Collagen alpha-1(III) chain (Precursor; Fragments) GN=COL3A1 OS=Gallus gallus (Chicken) PE=2 SV=2	PREDICTED: F-box only protein 41 isoform X1 [Chrysemys picta bellii]
gene16610	--	--	--	--	[R]	General function prediction only	Fibronectin type III domain;; Ankyrin repeats (many copies);; Ankyrin repeats (3 copies)	--	PREDICTED: ankyrin repeat and fibronectin type-III domain-containing protein 1 isoform X3 [Chrysemys picta bellii]
gene5561	--	--	--	--	--	--	TAFA family	--	PREDICTED: protein FAM19A5 isoform X5 [Anolis carolinensis]
gene22017	--	--	--	--	[O]	Posttranslational modification, protein turnover, chaperones	Reprolysin (M12B) family zinc metalloprotease;; Reprolysin family propeptide;; ADAM cysteine-rich;; Metallo-peptidase family M12;; Disintegrin	Zinc metalloproteinase-disintegrin-like kaouthiagin-like (Precursor) OS=Naja atra (Chinese cobra) PE=1 SV=1	PREDICTED: disintegrin and metalloproteinase domain-containing protein 32 [Chelonia mydas]
gene8475	--	--	--	--	[S]	Function unknown	Tetratricopeptide repeat;; Tetratricopeptide repeat;; TPR repeat;; Tetratricopeptide repeat;; Tetratricopeptide repeat	Collagen alpha-1(I) chain (Precursor) GN=COL1A1 OS=Gallus gallus (Chicken) PE=1 SV=3	PREDICTED: trafficking protein particle complex subunit 12 isoform X1 [Alligator mississippiensis]
gene207	[R]	General function prediction only	--	K14242|0.0|bta:282713|NFKBIZ, MAIL	[R]	General function prediction only	Ankyrin repeat;; Ankyrin repeats (3 copies);; Ankyrin repeats (many copies);; Ankyrin repeat;; Ankyrin repeats (many copies)	Nuclear factor NF-kappa-B p50 subunit GN=NFKB1 OS=Gallus gallus (Chicken) PE=2 SV=2	PREDICTED: NF-kappa-B inhibitor zeta isoform X2 [Struthio camelus australis]
gene15960	[J]	Translation, ribosomal structure and biogenesis	Molecular Function: nucleotide binding (GO:0000166);; Molecular Function: aminoacyl-tRNA ligase activity (GO:0004812);; Biological Process: tRNA aminoacylation for protein translation (GO:0006418);;	K01875|0.0|bta:282060|SARS2, SerRS	[J]	Translation, ribosomal structure and biogenesis	tRNA synthetase class II core domain (G, H, P, S and T)	WW domain-binding protein 11 GN=wbp11 OS=Danio rerio (Zebrafish) PE=1 SV=1	PREDICTED: serine--tRNA ligase, mitochondrial [Chrysemys picta bellii]
gene6675	--	--	--	K05079|0.0|bta:281144|EPOR	--	--	Erythropoietin receptor, ligand binding;; Fibronectin type III domain	Erythropoietin receptor (Precursor) OS=Xenopus laevis (African clawed frog) PE=2 SV=1	PREDICTED: erythropoietin receptor [Python bivittatus]
gene24003	--	--	--	--	[S]	Function unknown	MAGE family;; Melanoma associated antigen family N terminal;; Cornifin (SPRR) family	Skin secretory protein xP2 (Precursor) GN=p2 OS=Xenopus laevis (African clawed frog) PE=2 SV=2	PREDICTED: cell wall protein AWA1-like, partial [Ficedula albicollis]
gene10102	--	--	Biological Process: activation of MAPK activity (GO:0000187);; Biological Process: oocyte maturation (GO:0001556);; Cellular Component: nucleus (GO:0005634);; Biological Process: mRNA polyadenylation (GO:0006378);; Biological Process: meiotic G2/MI transition (GO:0008315);; Molecular Function: protein kinase binding (GO:0019901);; Molecular Function: cyclin binding (GO:0030332);; Biological Proce…	--	--	--	Cell cycle regulatory protein	Speedy protein 1-A OS=Xenopus laevis (African clawed frog) PE=1 SV=2	PREDICTED: speedy protein 1-A-like [Chelonia mydas]
gene22918	[GEPR]	--	--	K08208|1e-157|mmu:20521|Slc22a12, AI987855, OAT4L, Rst, Slc22al2, URAT1	[R]	General function prediction only	Sugar (and other) transporter;; Major Facilitator Superfamily	Solute carrier family 22 member 6-A GN=slc22a6-a OS=Xenopus laevis (African clawed frog) PE=2 SV=1	PREDICTED: solute carrier family 22 member 6-A-like [Chrysemys picta bellii]
gene14173	[RTKL]	--	--	K08798|0.0|bta:539563|MARK1	[R]	General function prediction only	Protein kinase domain;; Protein tyrosine kinase;; Kinase associated domain 1;; Kinase-like;; RIO1 family	Serine/threonine-protein kinase SIK3 homolog GN=zgc:66101 OS=Danio rerio (Zebrafish) PE=2 SV=1	Serine/threonine-protein kinase MARK1, partial [Columba livia]
gene12001	[R]	General function prediction only	--	--	[R]	General function prediction only	Zinc-finger double domain;; Zinc finger, C2H2 type;; C2H2-type zinc finger	Transcriptional repressor CTCF GN=CTCF OS=Gallus gallus (Chicken) PE=1 SV=1	PREDICTED: transcriptional repressor CTCFL [Pelodiscus sinensis]
gene8630	[RTKL]	--	Biological Process: neuron migration (GO:0001764);; Molecular Function: non-membrane spanning protein tyrosine kinase activity (GO:0004715);; Molecular Function: ATP binding (GO:0005524);; Cellular Component: endosome (GO:0005768);; Cellular Component: plasma membrane (GO:0005886);; Biological Process: regulation of cell shape (GO:0008360);; Biological Process: negative regulation of gene express…	K05703|0.0|bta:527263|FYN	[T]	Signal transduction mechanisms	Protein tyrosine kinase;; Protein kinase domain;; SH2 domain;; SH3 domain;; Variant SH3 domain;; Variant SH3 domain	Tyrosine-protein kinase Fyn GN=fyn OS=Xenopus laevis (African clawed frog) PE=2 SV=3	PREDICTED: tyrosine-protein kinase Fyn isoform 1 [Taeniopygia guttata]
gene24530	[V]	Defense mechanisms	--	K05658|0.0|hsa:5243|ABCB1, ABC20, CD243, CLCS, GP170, MDR1, MGC163296, P-GP, PGY1	[Q]	Secondary metabolites biosynthesis, transport and catabolism	ABC transporter transmembrane region;; ABC transporter	ATP-binding cassette sub-family B member 8, mitochondrial (Precursor) GN=abcb8 OS=Xenopus tropicalis (Western clawed frog) PE=2 SV=1	PREDICTED: multidrug resistance protein 1-like [Falco peregrinus]
gene22847	--	--	--	--	[R]	General function prediction only	Tetraspanin family	RDS/peripherin-like protein xRDS35 GN=rds35 OS=Xenopus laevis (African clawed frog) PE=2 SV=1	PREDICTED: RDS/peripherin-like protein xRDS35-like [Lepisosteus oculatus]
gene19299	--	--	Biological Process: transcription, DNA-templated (GO:0006351);; Biological Process: positive regulation of cell migration (GO:0030335);; Cellular Component: Elongator holoenzyme complex (GO:0033588);;	--	[S]	Function unknown	Uncharacterized conserved protein (DUF2348)	Elongator complex protein 6 GN=elp6 OS=Xenopus laevis (African clawed frog) PE=2 SV=1	PREDICTED: elongator complex protein 6 [Cuculus canorus]
gene866	[E]	Amino acid transport and metabolism	Biological Process: endochondral ossification (GO:0001958);; Biological Process: blood vessel remodeling (GO:0001974);; Molecular Function: cystathionine beta-synthase activity (GO:0004122);; Cellular Component: nucleolus (GO:0005730);; Cellular Component: cytosol (GO:0005829);; Biological Process: cysteine biosynthetic process from serine (GO:0006535);; Biological Process: L-serine catabolic pro…	K01697|0.0|bta:514525|CBS, MGC179463	[E]	Amino acid transport and metabolism	Pyridoxal-phosphate dependent enzyme;; CBS domain	WW domain-binding protein 11 GN=wbp11 OS=Danio rerio (Zebrafish) PE=1 SV=1	PREDICTED: cystathionine beta-synthase-like isoform X2 [Alligator mississippiensis]
gene5165	--	--	--	K13296|0.0|bta:536636|PDE3A	--	--	3'5'-cyclic nucleotide phosphodiesterase	Dual 3&apos;,5&apos;-cyclic-AMP and -GMP phosphodiesterase 11A GN=pde11a OS=Takifugu rubripes (Japanese pufferfish) PE=3 SV=1	PREDICTED: cGMP-inhibited 3&apos;,5&apos;-cyclic phosphodiesterase A isoform X1 [Chrysemys picta bellii]
gene12335	[P]	Inorganic ion transport and metabolism	--	K01530|0.0|ssc:100136901|ATP9A	[P]	Inorganic ion transport and metabolism	E1-E2 ATPase;; haloacid dehalogenase-like hydrolase;; Putative hydrolase of sodium-potassium ATPase alpha subunit	Probable phospholipid-transporting ATPase IIB GN=atp9b OS=Danio rerio (Zebrafish) PE=3 SV=1	PREDICTED: LOW QUALITY PROTEIN: probable phospholipid-transporting ATPase IIA, partial [Phalacrocorax carbo]
gene3450	--	--	--	K09675|0.0|bta:523830|GAL3ST2	--	--	Galactose-3-O-sulfotransferase	Skin secretory protein xP2 (Precursor) GN=p2 OS=Xenopus laevis (African clawed frog) PE=2 SV=2	PREDICTED: galactose-3-O-sulfotransferase 2-like [Anolis carolinensis]
gene8256	[G]	Carbohydrate transport and metabolism	--	K03841|0.0|bta:514066|FBP2, MGC127579	[G]	Carbohydrate transport and metabolism	Fructose-1-6-bisphosphatase;; Inositol monophosphatase family;; Fructose-1-6-bisphosphatase	--	PREDICTED: fructose-1,6-bisphosphatase isozyme 2 [Pelodiscus sinensis]
gene6846	--	--	--	K04293|0.0|bta:539534|S1PR4, EDG6	--	--	7 transmembrane receptor (rhodopsin family);; Serpentine type 7TM GPCR chemoreceptor Srv	Sphingosine 1-phosphate receptor 3 GN=s1pr3 OS=Takifugu rubripes (Japanese pufferfish) PE=3 SV=1	PREDICTED: sphingosine 1-phosphate receptor 4 [Pelodiscus sinensis]
gene17833	--	--	--	K05211|0.0|mcc:699216|GRIN2C	[PET]	--	Ligand-gated ion channel;; Bacterial extracellular solute-binding proteins, family 3;; Ligated ion channel L-glutamate- and glycine-binding site	Glutamate receptor ionotropic, delta-2 (Precursor) OS=Danio rerio (Zebrafish) PE=2 SV=1	PREDICTED: glutamate receptor ionotropic, NMDA 2C [Chelonia mydas]
gene10685	[T]	Signal transduction mechanisms	Molecular Function: protein serine/threonine phosphatase activity (GO:0004722);; Biological Process: protein dephosphorylation (GO:0006470);; Molecular Function: metal ion binding (GO:0046872);;	K01090|0.0|bta:286880|PPM1G	[T]	Signal transduction mechanisms	Protein phosphatase 2C	Protein phosphatase 1K, mitochondrial (Precursor) GN=ppm1k OS=Xenopus laevis (African clawed frog) PE=2 SV=1	PREDICTED: protein phosphatase 1G [Alligator sinensis]
gene15603	--	--	Molecular Function: peptidase activity (GO:0008233);; Molecular Function: metal ion binding (GO:0046872);;	K07995|0.0|bta:282887|MMP15	[OW]	--	Matrixin;; Hemopexin;; Putative peptidoglycan binding domain	Collagenase 3 (Precursor; Fragment) GN=mmp13 OS=Xenopus laevis (African clawed frog) PE=2 SV=1	PREDICTED: LOW QUALITY PROTEIN: matrix metalloproteinase-15 [Manacus vitellinus]
gene108	[V]	Defense mechanisms	--	--	[Q]	Secondary metabolites biosynthesis, transport and catabolism	ABC transporter transmembrane region;; ABC transporter;; ABC transporter;; ABC transporter transmembrane region;; ABC transporter transmembrane region	Multidrug resistance-associated protein 1 GN=ABCC1 OS=Gallus gallus (Chicken) PE=2 SV=1	PREDICTED: multidrug resistance-associated protein 1-like [Chelonia mydas]
gene12180	--	--	--	--	[V]	Defense mechanisms	LBP / BPI / CETP family, C-terminal domain;; LBP / BPI / CETP family, N-terminal domain	Cholesteryl ester transfer protein {ECO:0000303|PubMed:17574888} (Precursor) OS=Gallus gallus (Chicken) PE=2 SV=1	PREDICTED: bactericidal permeability-increasing protein-like [Alligator sinensis]
gene14279	--	--	--	K03902|0.0|ecb:100058503|F5	--	--	F5/8 type C domain;; Multicopper oxidase;; Coagulation Factor V LSPD Repeat;; Multicopper oxidase;; Multicopper oxidase;; Multicopper oxidase	Oscutarin-C non-catalytic subunit light chain (Precursor) OS=Oxyuranus scutellatus (Coastal taipan) PE=1 SV=1	PREDICTED: LOW QUALITY PROTEIN: coagulation factor V (proaccelerin, labile factor) [Chelonia mydas]
gene19611	[GEPR]	--	--	K08204|0.0|bta:407224|SLC22A7, oat2	[R]	General function prediction only	Sugar (and other) transporter;; Major Facilitator Superfamily	Solute carrier family 22 member 6 GN=slc22a6 OS=Danio rerio (Zebrafish) PE=2 SV=1	PREDICTED: solute carrier family 22 member 7 [Gavia stellata]
gene181	--	--	Biological Process: angiogenesis (GO:0001525);; Cellular Component: collagen (GO:0005581);; Cellular Component: basement membrane (GO:0005604);; Biological Process: positive regulation of cell-substrate adhesion (GO:0010811);; Biological Process: camera-type eye morphogenesis (GO:0048593);; Biological Process: epithelial cell proliferation (GO:0050673);;	--	--	--	Collagen triple helix repeat (20 copies);; C1q domain	Collagen alpha-1(VIII) chain (Precursor) GN=COL8A1 OS=Gallus gallus (Chicken) PE=3 SV=1	RecName: Full=Collagen alpha-1(VIII) chain; Flags: Precursor [Gallus gallus]
gene11048	[R]	General function prediction only	--	--	[T]	Signal transduction mechanisms	GoLoco motif;; Tetratricopeptide repeat;; Tetratricopeptide repeat;; Tetratricopeptide repeat;; Tetratricopeptide repeat;; Tetratricopeptide repeat;; TPR repeat;; Tetratricopeptide repeat;; Tetratricopeptide repeat;; Tetratricopeptide repeat	Collagen alpha-1(II) chain (Precursor) GN=col2a1 OS=Xenopus laevis (African clawed frog) PE=2 SV=2	PREDICTED: G-protein-signaling modulator 1 isoform X2 [Pygoscelis adeliae]
gene6743	--	--	--	K04591|0.0|bta:788835|CD97 antigen-like	[T]	Signal transduction mechanisms	7 transmembrane receptor (Secretin family);; Latrophilin/CL-1-like GPS domain	G-protein coupled receptor 126 (Precursor) GN=gpr126 OS=Danio rerio (Zebrafish) PE=2 SV=1	PREDICTED: EGF-like module-containing mucin-like hormone receptor-like 3 [Chrysemys picta bellii]
gene310	[K]	Transcription	--	K03136|0.0|bta:540525|GTF2E1, MGC166282	[K]	Transcription	C-terminal general transcription factor TFIIE alpha;; TFIIE alpha subunit;; TFIIB zinc-binding	--	PREDICTED: general transcription factor IIE subunit 1 [Pelodiscus sinensis]
gene14499	--	--	--	--	--	--	--	Leucine-rich repeat-containing protein 14 GN=lrrc14 OS=Xenopus laevis (African clawed frog) PE=2 SV=1	PREDICTED: leucine-rich repeat-containing protein 14 [Falco cherrug]
gene9704	--	--	--	--	[TU]	--	C2 domain;; Munc13 (mammalian uncoordinated) homology domain;; C2 domain;; Phorbol esters/diacylglycerol binding domain (C1 domain);; Domain of Unknown Function (DUF1041);; Munc13 (mammalian uncoordinated) homology domain	Protein kinase C beta type GN=prkcbb OS=Danio rerio (Zebrafish) PE=2 SV=1	PREDICTED: protein unc-13 homolog C [Alligator sinensis]
gene21037	--	--	--	--	[K]	Transcription	DNA-binding nuclear phosphoprotein p8	--	PREDICTED: nuclear protein 1 [Esox lucius]
gene5512	--	--	--	K01988|1e-170|pon:100172807|A4GALT, DKFZp469C0812	[G]	Carbohydrate transport and metabolism	Alpha 1,4-glycosyltransferase conserved region;; Glycosyltransferase sugar-binding region containing DXD motif	Collagen alpha-1(III) chain (Precursor; Fragments) GN=COL3A1 OS=Gallus gallus (Chicken) PE=2 SV=2	PREDICTED: lactosylceramide 4-alpha-galactosyltransferase [Chrysemys picta bellii]
gene430	--	--	Cellular Component: intracellular part (GO:0044424);; Molecular Function: metal ion binding (GO:0046872);;	--	[T]	Signal transduction mechanisms	LIM domain	Lipoma-preferred partner homolog GN=LPP OS=Gallus gallus (Chicken) PE=2 SV=1	PREDICTED: lipoma-preferred partner homolog [Alligator sinensis]
gene6252	[R]	General function prediction only	Biological Process: negative regulation of transcription from RNA polymerase II promoter (GO:0000122);; Biological Process: membranous septum morphogenesis (GO:0003149);; Biological Process: atrial septum primum morphogenesis (GO:0003289);; Biological Process: atrial septum secundum morphogenesis (GO:0003290);; Molecular Function: chromatin binding (GO:0003682);; Cellular Component: nucleolus (GO…	K11424|0.0|ptr:461070|WHSC1	[K]	Transcription	PWWP domain;; HMG (high mobility group) box;; SET domain	Histone-lysine N-methyltransferase SUV39H2 GN=suv39h2 OS=Xenopus tropicalis (Western clawed frog) PE=2 SV=2	PREDICTED: histone-lysine N-methyltransferase NSD2-like, partial [Leptosomus discolor]
gene11500	--	--	--	--	[B]	Chromatin structure and dynamics	Inhibitor of growth proteins N-terminal histone-binding;; PHD-finger	Inhibitor of growth protein 4 GN=ING4 OS=Gallus gallus (Chicken) PE=2 SV=1	PREDICTED: inhibitor of growth protein 1, partial [Tauraco erythrolophus]
gene1027	[R]	General function prediction only	--	--	[A]	RNA processing and modification	WD domain, G-beta repeat;; Collagen triple helix repeat (20 copies);; Eukaryotic translation initiation factor eIF2A	Collagen alpha-1(I) chain (Precursor) GN=COL1A1 OS=Gallus gallus (Chicken) PE=1 SV=3	PREDICTED: pre-mRNA 3&apos; end processing protein WDR33 isoform X3 [Alligator mississippiensis]
gene15638	--	--	--	K10416|0.0|bta:519789|dynein, cytoplasmic 1, light intermediate chain 2	[N]	Cell motility	Dynein light intermediate chain (DLIC);; Dynein light intermediate chain (DLIC)	Cytoplasmic dynein 1 light intermediate chain 1 GN=DYNC1LI1 OS=Gallus gallus (Chicken) PE=1 SV=1	PREDICTED: cytoplasmic dynein 1 light intermediate chain 2 [Anas platyrhynchos]
gene9709	--	--	Biological Process: liver development (GO:0001889);; Biological Process: regulation of cell-matrix adhesion (GO:0001952);; Biological Process: epithelial cell development (GO:0002064);; Molecular Function: sequence-specific DNA binding transcription factor activity (GO:0003700);; Cellular Component: nucleus (GO:0005634);; Biological Process: glucose metabolic process (GO:0006006);; Biological Pro…	K08026|0.0|bta:503584|ONECUT1, HNF-6a	[K]	Transcription	CUT domain;; Homeobox domain	Zinc finger protein ZIC 4 {ECO:0000303|PubMed:16871625} GN=zic4 OS=Xenopus laevis (African clawed frog) PE=2 SV=1	PREDICTED: hepatocyte nuclear factor 6 [Corvus brachyrhynchos]
gene5629	[R]	General function prediction only	--	--	--	--	RNA binding motif	La-related protein 7 GN=larp7 OS=Xenopus tropicalis (Western clawed frog) PE=2 SV=1	La-related protein 7 [Colius striatus]
gene22240	[LKJ]	--	--	--	[A]	RNA processing and modification	DEAD/DEAH box helicase;; GUCT (NUC152) domain;; Helicase conserved C-terminal domain;; Type III restriction enzyme, res subunit	Probable ATP-dependent RNA helicase DDX46 GN=ddx46 OS=Danio rerio (Zebrafish) PE=2 SV=1	PREDICTED: nucleolar RNA helicase 2 [Chrysemys picta bellii]
gene10602	--	--	Molecular Function: actin binding (GO:0003779);; Molecular Function: ATP binding (GO:0005524);; Cellular Component: Arp2/3 protein complex (GO:0005885);; Biological Process: establishment or maintenance of cell polarity (GO:0007163);; Biological Process: asymmetric cell division (GO:0008356);; Biological Process: cytoplasmic transport (GO:0016482);; Cellular Component: actin cap (GO:0030478);; Bi…	--	[Z]	Cytoskeleton	Actin	Actin-related protein 2 GN=ACTR2 OS=Gallus gallus (Chicken) PE=2 SV=1	PREDICTED: actin-related protein 2 isoform X2 [Alligator sinensis]
gene1120	--	--	Biological Process: hindbrain development (GO:0030902);;	K09301|4e-94|bta:100295780|similar to homeobox D1	[R]	General function prediction only	--	Homeobox protein Hox-D1 {ECO:0000250|UniProtKB:Q08820} OS=Xenopus tropicalis (Western clawed frog) PE=2 SV=1	PREDICTED: homeobox protein Hox-D1 [Chrysemys picta bellii]
gene14035	--	--	--	--	[R]	General function prediction only	SAM domain (Sterile alpha motif);; SAM domain (Sterile alpha motif)	Kazrin-A GN=kazna OS=Danio rerio (Zebrafish) PE=3 SV=1	PREDICTED: liprin-alpha-2-like [Alligator sinensis]
gene11991	--	--	--	--	--	--	Adenomatosis polyposis coli down-regulated 1	Protein APCDD1 (Precursor) GN=APCDD1 OS=Gallus gallus (Chicken) PE=2 SV=1	PREDICTED: protein APCDD1-like [Geospiza fortis]
gene9893	--	--	--	K06091|0.0|bta:528109|MPP5	[T]	Signal transduction mechanisms	Guanylate kinase;; L27_N;; Variant SH3 domain;; PDZ domain (Also known as DHR or GLGF);; PDZ domain;; SH3 domain;; L27 domain	MAGUK p55 subfamily member 5-A GN=mpp5a OS=Danio rerio (Zebrafish) PE=1 SV=2	PREDICTED: MAGUK p55 subfamily member 5 [Chrysemys picta bellii]
gene14322	--	--	--	--	--	--	Angiotensin II, type I receptor-associated protein (AGTRAP)	Type-1 angiotensin II receptor-associated protein-like GN=agtrap OS=Xenopus tropicalis (Western clawed frog) PE=2 SV=1	PREDICTED: LOW QUALITY PROTEIN: type-1 angiotensin II receptor-associated protein [Chelonia mydas]
gene17032	--	--	Molecular Function: RNA binding (GO:0003723);; Cellular Component: nucleus (GO:0005634);; Cellular Component: cytoplasm (GO:0005737);; Biological Process: muscle organ development (GO:0007517);;	--	--	--	Fragile X-related 1 protein C terminal;; KH domain;; KH domain	Fragile X mental retardation syndrome-related protein 1 homolog A GN=fxr1-a OS=Xenopus laevis (African clawed frog) PE=1 SV=2	PREDICTED: LOW QUALITY PROTEIN: fragile X mental retardation syndrome-related protein 2 [Chrysemys picta bellii]
gene9984	--	--	--	K08023|0.0|bta:281905|LTBP2, LTBP3	[T]	Signal transduction mechanisms	Calcium-binding EGF domain;; Complement Clr-like EGF-like;; Coagulation Factor Xa inhibitory site;; TB domain;; EGF-like domain;; EGF domain;; Calcium-binding EGF domain;; Complement Clr-like EGF-like;; TB domain;; EGF-like domain;; EGF domain	Notch 1 intracellular domain (Precursor) GN=notch1 OS=Xenopus laevis (African clawed frog) PE=1 SV=3	PREDICTED: latent-transforming growth factor beta-binding protein 2 isoform X1 [Chrysemys picta bellii]
gene13739	[E]	Amino acid transport and metabolism	--	--	[T]	Signal transduction mechanisms	Aminotransferase class I and II	1-aminocyclopropane-1-carboxylate synthase-like protein 1 GN=accs OS=Takifugu rubripes (Japanese pufferfish) PE=3 SV=1	1-aminocyclopropane-1-carboxylate synthase-like 1, partial [Chaetura pelagica]
gene13968	--	--	--	--	--	--	Olfactory receptor;; 7 transmembrane receptor (rhodopsin family)	Olfactory receptor-like protein COR1 GN=COR1 OS=Gallus gallus (Chicken) PE=3 SV=1	PREDICTED: olfactory receptor 1038-like [Pelodiscus sinensis]
gene18546	--	--	Cellular Component: intracellular organelle (GO:0043229);;	K14525|1e-128|bta:530688|RPP25	[S]	Function unknown	Alba	--	PREDICTED: ribonuclease P protein subunit p25 [Opisthocomus hoazin]
gene11098	[GO]	--	--	K01509|0.0|bta:100126045|ENTPD2, MGC151796	[F]	Nucleotide transport and metabolism	GDA1/CD39 (nucleoside phosphatase) family	Ectonucleoside triphosphate diphosphohydrolase 2 GN=ENTPD2 OS=Gallus gallus (Chicken) PE=1 SV=2	PREDICTED: ectonucleoside triphosphate diphosphohydrolase 2 [Alligator sinensis]
gene4200	[V]	Defense mechanisms	Molecular Function: nucleotide binding (GO:0000166);; Cellular Component: mitochondrion (GO:0005739);; Cellular Component: integral component of membrane (GO:0016021);; Molecular Function: ATPase activity, coupled to transmembrane movement of substances (GO:0042626);; Biological Process: transmembrane transport (GO:0055085);;	K05655|0.0|bta:511548|ABCB8	[U]	Intracellular trafficking, secretion, and vesicular transport	ABC transporter;; Zeta toxin;; ABC transporter transmembrane region	ATP-binding cassette sub-family B member 8, mitochondrial (Precursor) GN=abcb8 OS=Xenopus tropicalis (Western clawed frog) PE=2 SV=1	PREDICTED: ATP-binding cassette sub-family B member 8, mitochondrial [Alligator mississippiensis]
gene16702	--	--	--	--	[KU]	--	Apoptosis antagonizing transcription factor;; Apoptosis-antagonizing transcription factor, C-terminal	Protein AATF GN=AATF OS=Gallus gallus (Chicken) PE=2 SV=1	PREDICTED: protein AATF [Chelonia mydas]
gene12238	--	--	--	K06053|0.0|bta:540059|RBPJL	[K]	Transcription	Beta-trefoil DNA-binding domain;; LAG1, DNA binding	Suppressor of hairless protein homolog GN=rbpj OS=Xenopus laevis (African clawed frog) PE=1 SV=1	PREDICTED: recombination signal binding protein for immunoglobulin kappa J region-like isoform X2 [Gallus gallus]
gene823	[I]	Lipid transport and metabolism	Molecular Function: magnesium ion binding (GO:0000287);; Cellular Component: nucleolus (GO:0005730);; Biological Process: purine nucleotide catabolic process (GO:0006195);; Biological Process: snoRNA catabolic process (GO:0016077);; Molecular Function: manganese ion binding (GO:0030145);; Molecular Function: snoRNA binding (GO:0030515);; Molecular Function: purine ribonucleotide binding (GO:00325…	--	--	--	--	U8 snoRNA-decapping enzyme GN=nudt16 OS=Xenopus laevis (African clawed frog) PE=1 SV=1	PREDICTED: U8 snoRNA-decapping enzyme-like [Python bivittatus]
gene7215	--	--	--	--	--	--	Apx/Shroom domain ASD2	--	PREDICTED: protein Shroom1 isoform X1 [Anas platyrhynchos]
gene5436	--	--	--	--	[T]	Signal transduction mechanisms	Organic solute transporter Ostalpha;; Organic solute transporter Ostalpha	Transmembrane protein 184C GN=tmem184c OS=Xenopus laevis (African clawed frog) PE=2 SV=1	PREDICTED: transmembrane protein 184B isoform X6 [Pelodiscus sinensis]
gene3940	--	--	--	--	--	--	Fascin domain;; FRG1-like family	Fascin GN=fscn OS=Xenopus laevis (African clawed frog) PE=2 SV=1	PREDICTED: fascin-3 [Chrysemys picta bellii]
gene15589	--	--	--	--	--	--	--	Coiled-coil domain-containing protein 102A GN=ccdc102a OS=Danio rerio (Zebrafish) PE=2 SV=1	PREDICTED: LOW QUALITY PROTEIN: coiled-coil domain-containing protein 102A [Cuculus canorus]
gene17925	--	--	--	--	--	--	SH3 domain;; Variant SH3 domain;; Variant SH3 domain;; PX domain;; Bacterial SH3 domain	SH3 and PX domain-containing protein 2A GN=sh3pxd2a OS=Danio rerio (Zebrafish) PE=3 SV=2	PREDICTED: SH3 and PX domain-containing protein 2B-like isoform X1 [Pelodiscus sinensis]
gene1210	--	--	--	--	--	--	--	Zinc finger homeobox protein 4 GN=ZFHX4 OS=Gallus gallus (Chicken) PE=2 SV=2	PREDICTED: cysteine/serine-rich nuclear protein 3 [Alligator mississippiensis]
gene7299	--	--	--	K12494|0.0|bta:523045|PSD2	[U]	Intracellular trafficking, secretion, and vesicular transport	Sec7 domain;; Pleckstrin homology domain;; PH domain	Rho GTPase-activating protein 21 GN=arhgap21 OS=Xenopus tropicalis (Western clawed frog) PE=2 SV=1	PREDICTED: PH and SEC7 domain-containing protein 2 [Zonotrichia albicollis]
gene8205	[J]	Translation, ribosomal structure and biogenesis	Molecular Function: RNA binding (GO:0003723);; Molecular Function: structural constituent of ribosome (GO:0003735);; Biological Process: translation (GO:0006412);; Biological Process: embryo development (GO:0009790);; Cellular Component: small ribosomal subunit (GO:0015935);;	K02958|4e-95|bta:514569|RPS15	[J]	Translation, ribosomal structure and biogenesis	Ribosomal protein S19	40S ribosomal protein S15 GN=RPS15 OS=Gallus gallus (Chicken) PE=2 SV=2	PREDICTED: 40S ribosomal protein S15, partial [Fulmarus glacialis]
gene1296	[Z]	Cytoskeleton	Molecular Function: microtubule motor activity (GO:0003777);; Molecular Function: ATP binding (GO:0005524);; Cellular Component: kinesin complex (GO:0005871);; Cellular Component: microtubule (GO:0005874);; Biological Process: microtubule-based movement (GO:0007018);; Molecular Function: microtubule binding (GO:0008017);; Biological Process: mRNA transport (GO:0051028);;	K10396|0.0|hsa:3800|KIF5C, FLJ44735, KIAA0531, KINN, MGC111478, NKHC, NKHC-2, NKHC2	[Z]	Cytoskeleton	Kinesin motor domain	Chromosome-associated kinesin KIF4 GN=kif4 OS=Xenopus laevis (African clawed frog) PE=2 SV=1	PREDICTED: kinesin heavy chain isoform 5C isoform X1 [Cuculus canorus]
gene9824	--	--	--	--	[U]	Intracellular trafficking, secretion, and vesicular transport	MAS20 protein import receptor	Mitochondrial import receptor subunit TOM20 homolog GN=tomm20 OS=Xenopus laevis (African clawed frog) PE=2 SV=1	PREDICTED: TOMM20-like protein 1 [Chelonia mydas]
gene8753	--	--	--	--	[R]	General function prediction only	--	Serine/arginine-rich splicing factor 2 GN=SRSF2 OS=Gallus gallus (Chicken) PE=2 SV=1	PREDICTED: serine/arginine-rich splicing factor 12 isoform X1 [Python bivittatus]
gene15178	--	--	--	--	--	--	Sushi domain (SCR repeat);; CUB domain;; CUB-like domain	Seizure protein 6 homolog (Precursor) GN=sez6 OS=Xenopus laevis (African clawed frog) PE=2 SV=1	PREDICTED: seizure 6-like protein [Falco cherrug]
gene23042	[RTKL]	--	--	K04688|0.0|bta:506083|RPS6KB2	[RT]	--	Protein kinase domain;; Protein tyrosine kinase;; Protein kinase C terminal domain	Ribosomal protein S6 kinase alpha-6 GN=rps6ka6 OS=Danio rerio (Zebrafish) PE=2 SV=1	PREDICTED: ribosomal protein S6 kinase beta-2 [Alligator mississippiensis]
gene3313	--	--	--	--	--	--	Variant SH3 domain;; Variant SH3 domain;; SH3 domain	Intersectin-1 GN=itsn1 OS=Xenopus laevis (African clawed frog) PE=1 SV=1	PREDICTED: SH3 domain-containing protein 21 [Chrysemys picta bellii]
gene22274	--	--	--	K07521|0.0|bta:524942|UNC5B, MGC140206, UNC5C	[T]	Signal transduction mechanisms	ZU5 domain;; Death domain	Netrin receptor UNC5C (Precursor) GN=UNC5C OS=Gallus gallus (Chicken) PE=2 SV=1	PREDICTED: netrin receptor UNC5B isoform X3 [Chrysemys picta bellii]
gene6395	--	--	Biological Process: embryo development (GO:0009790);; Cellular Component: membrane (GO:0016020);; Biological Process: membrane organization (GO:0016044);; Biological Process: vesicle-mediated transport (GO:0016192);;	--	[D]	Cell cycle control, cell division, chromosome partitioning	Muniscin C-terminal mu homology domain;; Fes/CIP4, and EFC/F-BAR homology domain	FCH domain only protein 1 GN=fcho1 OS=Danio rerio (Zebrafish) PE=1 SV=2	PREDICTED: FCH domain only protein 1 [Alligator mississippiensis]
gene11011	[O]	Posttranslational modification, protein turnover, chaperones	--	K00728|0.0|bta:617609|POMT1	[O]	Posttranslational modification, protein turnover, chaperones	Dolichyl-phosphate-mannose-protein mannosyltransferase;; MIR domain;; Dolichyl-phosphate-mannose-protein mannosyltransferase	--	PREDICTED: protein O-mannosyl-transferase 1 isoform X1 [Pelodiscus sinensis]
gene15860	[R]	General function prediction only	Biological Process: lens development in camera-type eye (GO:0002088);;	--	[R]	General function prediction only	RNA recognition motif. (a.k.a. RRM, RBD, or RNP domain);; RNA recognition motif (a.k.a. RRM, RBD, or RNP domain)	RNA-binding protein 42 GN=rbm42 OS=Xenopus tropicalis (Western clawed frog) PE=2 SV=1	PREDICTED: RNA-binding protein 42 [Chrysemys picta bellii]
gene15685	[R]	General function prediction only	--	--	[R]	General function prediction only	Oxidoreductase family, NAD-binding Rossmann fold	Glucose-fructose oxidoreductase domain-containing protein 2 (Precursor) GN=gfod2 OS=Xenopus tropicalis (Western clawed frog) PE=2 SV=1	PREDICTED: glucose-fructose oxidoreductase domain-containing protein 2 [Alligator sinensis]
gene20823	--	--	--	K10386|0.0|bta:522886|PPL	[Z]	Cytoskeleton	Spectrin repeat;; Plectin repeat	Collagen alpha-1(II) chain (Precursor) GN=col2a1 OS=Xenopus laevis (African clawed frog) PE=2 SV=2	PREDICTED: periplakin, partial [Buceros rhinoceros silvestris]
gene8538	--	--	Molecular Function: serine-type endopeptidase activity (GO:0004252);; Cellular Component: mitochondrion (GO:0005739);; Biological Process: proteolysis (GO:0006508);;	--	--	--	Trypsin	--	PREDICTED: inactive serine protease 35 [Geospiza fortis]
gene12518	[R]	General function prediction only	--	--	[R]	General function prediction only	Met-10+ like-protein;; Methyltransferase domain	tRNA wybutosine-synthesizing protein 2 homolog GN=trmt12 OS=Danio rerio (Zebrafish) PE=2 SV=1	PREDICTED: tRNA wybutosine-synthesizing protein 2 homolog isoform X2 [Chrysemys picta bellii]
gene23783	--	--	--	--	[ET]	--	PRA1 family protein	PRA1 family protein 3 GN=ARL6IP5 OS=Gallus gallus (Chicken) PE=2 SV=1	PRA1 family protein 2, partial [Ophiophagus hannah]
gene13763	[R]	General function prediction only	--	--	[R]	General function prediction only	--	WD repeat-containing protein 5 GN=wdr5 OS=Xenopus tropicalis (Western clawed frog) PE=2 SV=1	PREDICTED: activating molecule in BECN1-regulated autophagy protein 1 isoform X4 [Alligator sinensis]
gene23792	--	--	Cellular Component: mitochondrial inner membrane (GO:0005743);; Cellular Component: integral component of membrane (GO:0016021);;	--	[U]	Intracellular trafficking, secretion, and vesicular transport	Tim17/Tim22/Tim23/Pmp24 family	Mitochondrial import inner membrane translocase subunit Tim22 GN=timm22 OS=Xenopus tropicalis (Western clawed frog) PE=2 SV=1	PREDICTED: mitochondrial import inner membrane translocase subunit Tim17-B [Anolis carolinensis]
gene7050	--	--	--	--	--	--	Class I Histocompatibility antigen, domains alpha 1 and 2;; Immunoglobulin C1-set domain	Class I histocompatibility antigen, F10 alpha chain (Precursor) OS=Gallus gallus (Chicken) PE=2 SV=1	MHC class I antigen [Andrias davidianus]
gene1749	--	--	--	--	--	--	--	Uncharacterized protein KIAA1522 homolog GN=si:ch211-194e15.5 OS=Danio rerio (Zebrafish) PE=4 SV=1	PREDICTED: uncharacterized protein KIAA1522 homolog [Falco peregrinus]
gene2259	--	--	--	--	[A]	RNA processing and modification	Methyltransferase domain	--	PREDICTED: protein RRNAD1 [Chrysemys picta bellii]
gene19523	[S]	Function unknown	--	--	[S]	Function unknown	Cysteine-rich secretory protein family	Peptidase inhibitor 15-A (Precursor) GN=pi15a OS=Danio rerio (Zebrafish) PE=3 SV=2	PREDICTED: peptidase inhibitor 16 [Chrysemys picta bellii]
gene20695	--	--	--	--	[O]	Posttranslational modification, protein turnover, chaperones	--	Zinc finger protein 598 GN=znf598 OS=Danio rerio (Zebrafish) PE=1 SV=2	PREDICTED: zinc finger protein 598 [Manacus vitellinus]
gene18570	--	--	--	--	[R]	General function prediction only	Leucine rich repeat;; Leucine Rich repeats (2 copies);; Leucine Rich Repeat	Leucine-rich repeat-containing G-protein coupled receptor 4 (Precursor) GN=lgr4 OS=Xenopus tropicalis (Western clawed frog) PE=1 SV=1	PREDICTED: immunoglobulin superfamily containing leucine-rich repeat protein 2-like [Pseudopodoces humilis]
gene11000	--	--	--	K13210|0.0|bta:541080|FUBP3	[A]	RNA processing and modification	KH domain;; KH domain;; KH domain;; KH domain;; Domain of unknown function (DUF1897)	Far upstream element-binding protein 2 GN=KHSRP OS=Gallus gallus (Chicken) PE=1 SV=1	PREDICTED: far upstream element-binding protein 3 isoform X6 [Pelodiscus sinensis]
gene20711	--	--	--	K10289|0.0|bta:505200|CCNF, MGC157179	[D]	Cell cycle control, cell division, chromosome partitioning	Cyclin, C-terminal domain;; Cyclin, N-terminal domain;; F-box domain	Cyclin-F GN=ccnf OS=Xenopus tropicalis (Western clawed frog) PE=2 SV=1	Cyclin-F, partial [Buceros rhinoceros silvestris]
gene2356	--	--	--	--	[T]	Signal transduction mechanisms	DENN (AEX-3) domain;; dDENN domain;; uDENN domain	Myotubularin-related protein 13 GN=sbf2 OS=Xenopus laevis (African clawed frog) PE=2 SV=1	PREDICTED: DENN domain-containing protein 4B [Anolis carolinensis]
gene4336	--	--	--	--	--	--	--	Lipovitellin-2 (Precursor) GN=vtg1 OS=Fundulus heteroclitus (Killifish) PE=1 SV=2	PREDICTED: vitellogenin-1-like [Poecilia reticulata]
gene15483	--	--	--	K10888|0.0|bta:618375|FANCA	--	--	Fanconi anaemia group A protein	Collagen alpha-2(I) chain (Precursor; Fragments) GN=COL1A2 OS=Gallus gallus (Chicken) PE=1 SV=2	PREDICTED: Fanconi anemia group A protein [Chrysemys picta bellii]
gene24552	--	--	--	K00750|0.0|bta:505258|GYG2	[G]	Carbohydrate transport and metabolism	Glycosyl transferase family 8	--	PREDICTED: glycogenin-2 isoform X2 [Chrysemys picta bellii]
gene18714	--	--	--	--	[U]	Intracellular trafficking, secretion, and vesicular transport	Vacuolar sorting protein 9 (VPS9) domain;; SH2 domain;; Ras association (RalGDS/AF-6) domain	Collagen alpha-1(I) chain (Precursor) GN=COL1A1 OS=Gallus gallus (Chicken) PE=1 SV=3	PREDICTED: ras and Rab interactor 3 isoform X3 [Gallus gallus]
gene17281	--	--	--	--	--	--	PH domain;; SH3 domain;; Variant SH3 domain;; Variant SH3 domain;; Pleckstrin homology domain	Src kinase-associated phosphoprotein 1 GN=skap1 OS=Xenopus tropicalis (Western clawed frog) PE=2 SV=1	PREDICTED: src kinase-associated phosphoprotein 1 isoform X1 [Chrysemys picta bellii]
gene14218	--	--	--	--	[T]	Signal transduction mechanisms	Transforming growth factor beta like domain	Collagen alpha-1(I) chain (Precursor) GN=COL1A1 OS=Cynops pyrrhogaster (Japanese common newt) PE=2 SV=1	PREDICTED: left-right determination factor 2-like [Phalacrocorax carbo]
gene14754	--	--	Cellular Component: nucleus (GO:0005634);; Biological Process: regulation of transcription, DNA-templated (GO:0006355);; Biological Process: positive regulation of cell proliferation (GO:0008284);; Biological Process: camera-type eye development (GO:0043010);; Biological Process: embryonic eye morphogenesis (GO:0048048);;	--	[T]	Signal transduction mechanisms	Mab-21 protein	Protein mab-21-like 2 GN=mab21l2 OS=Xenopus tropicalis (Western clawed frog) PE=2 SV=1	PREDICTED: protein mab-21-like 2 [Opisthocomus hoazin]
gene7401	--	--	Molecular Function: sequence-specific DNA binding transcription factor activity (GO:0003700);; Cellular Component: nucleus (GO:0005634);; Biological Process: regulation of transcription, DNA-templated (GO:0006355);; Biological Process: brain development (GO:0007420);; Molecular Function: sequence-specific DNA binding (GO:0043565);;	K09366|0.0|bta:538520|POU4F3	[K]	Transcription	Pou domain - N-terminal to homeobox domain;; Homeobox domain	POU domain, class 4, transcription factor 3 GN=pou4f3 OS=Danio rerio (Zebrafish) PE=2 SV=2	PREDICTED: POU domain, class 4, transcription factor 3 [Alligator sinensis]
gene16134	[RTKL]	--	Biological Process: microtubule bundle formation (GO:0001578);; Molecular Function: protein serine/threonine kinase activity (GO:0004674);; Molecular Function: ATP binding (GO:0005524);; Cellular Component: centrosome (GO:0005813);; Biological Process: protein phosphorylation (GO:0006468);; Biological Process: nervous system development (GO:0007399);; Molecular Function: microtubule binding (GO:0…	K08798|0.0|mcc:715346|MARK4	[R]	General function prediction only	Protein kinase domain;; Protein tyrosine kinase;; UBA/TS-N domain;; Kinase-like;; RIO1 family	Serine/threonine-protein kinase SIK3 homolog GN=zgc:66101 OS=Danio rerio (Zebrafish) PE=2 SV=1	PREDICTED: MAP/microtubule affinity-regulating kinase 4 [Alligator mississippiensis]
gene21026	--	--	Biological Process: cilium assembly (GO:0042384);;	--	[U]	Intracellular trafficking, secretion, and vesicular transport	Rabaptin;; Rabaptin-like protein	Skin secretory protein xP2 (Precursor) GN=p2 OS=Xenopus laevis (African clawed frog) PE=2 SV=2	PREDICTED: LOW QUALITY PROTEIN: rab GTPase-binding effector protein 2 [Chrysemys picta bellii]
gene15202	[R]	General function prediction only	Biological Process: cellular process (GO:0009987);;	K07850|9e-95|bta:506193|RASL10A, MGC142945	[R]	General function prediction only	Ras family;; Miro-like protein	Ras-related protein Rap-1b (Precursor) GN=rap1b OS=Cyprinus carpio (Common carp) PE=2 SV=1	PREDICTED: ras-like protein family member 10B-like [Python bivittatus]
gene22246	[G]	Carbohydrate transport and metabolism	--	K00844|0.0|bta:280817|HK1	[G]	Carbohydrate transport and metabolism	Hexokinase;; Hexokinase	--	PREDICTED: hexokinase-1 [Meleagris gallopavo]
gene21752	--	--	--	K08106|0.0|ecb:100057594|hypothetical LOC100057594	--	--	Sulfotransferase domain;; Sulfotransferase family	--	PREDICTED: carbohydrate sulfotransferase 15 [Anas platyrhynchos]
gene17670	--	--	Molecular Function: pyrroline-5-carboxylate reductase activity (GO:0004735);; Biological Process: oxidation-reduction process (GO:0055114);; Biological Process: L-proline biosynthetic process (GO:0055129);;	K00286|0.0|bta:539606|PYCR1	[E]	Amino acid transport and metabolism	Pyrroline-5-carboxylate reductase dimerisation;; NADP oxidoreductase coenzyme F420-dependent;; NAD-dependent glycerol-3-phosphate dehydrogenase N-terminus	Pyrroline-5-carboxylate reductase 3 GN=pycrl OS=Danio rerio (Zebrafish) PE=2 SV=1	PREDICTED: pyrroline-5-carboxylate reductase 1, mitochondrial isoform X1 [Chrysemys picta bellii]
gene16906	--	--	--	K04257|1e-150|bta:613990|similar to DTMT	--	--	Olfactory receptor	Olfactory receptor-like protein COR6 GN=COR6 OS=Gallus gallus (Chicken) PE=3 SV=2	olfactory receptor [Latimeria chalumnae]
gene17361	--	--	Molecular Function: actin binding (GO:0003779);;	--	[Z]	Cytoskeleton	WH2 motif	Inverted formin-2 GN=inf2 OS=Xenopus laevis (African clawed frog) PE=2 SV=1	PREDICTED: WAS/WASL-interacting protein family member 2 [Alligator mississippiensis]
gene16263	--	--	--	--	--	--	--	Collagen alpha-1(III) chain (Precursor; Fragments) GN=COL3A1 OS=Gallus gallus (Chicken) PE=2 SV=2	PREDICTED: uncharacterized protein LOC100038205 [Xenopus (Silurana) tropicalis]
gene4155	[R]	General function prediction only	--	K09228|0.0|bta:536307|ZNF783	[R]	General function prediction only	KRAB box;; Zinc finger, C2H2 type;; Zinc finger protein;; Zinc-finger double domain;; C2H2-type zinc finger	Zinc finger protein Xfin OS=Xenopus laevis (African clawed frog) PE=1 SV=1	PREDICTED: zinc finger protein 398-like [Chelonia mydas]
gene17829	--	--	--	--	[S]	Function unknown	Otopetrin	Otopetrin-1 GN=otop1 OS=Danio rerio (Zebrafish) PE=1 SV=2	PREDICTED: otopetrin-3, partial [Anas platyrhynchos]
gene7026	--	--	--	K04257|1e-166|bta:788626|similar to hCG1811267	--	--	Olfactory receptor	Olfactory receptor-like protein COR4 GN=COR4 OS=Gallus gallus (Chicken) PE=3 SV=1	olfactory receptor [Latimeria chalumnae]
gene20217	[GER]	--	--	--	[G]	Carbohydrate transport and metabolism	UAA transporter family	Solute carrier family 35 member B1 GN=slc35b1 OS=Xenopus laevis (African clawed frog) PE=2 SV=1	PREDICTED: adenosine 3&apos;-phospho 5&apos;-phosphosulfate transporter 2 [Fulmarus glacialis]
gene2429	--	--	--	--	[R]	General function prediction only	Zinc finger, C2H2 type;; C2H2-type zinc finger;; Zinc-finger of C2H2 type	Gastrula zinc finger protein XlCGF57.1 (Fragment) OS=Xenopus laevis (African clawed frog) PE=3 SV=1	PREDICTED: zinc finger protein 687 isoform X1 [Alligator mississippiensis]
gene3955	[Z]	Cytoskeleton	--	K04437|0.0|ssc:100518997|FLNC	[Z]	Cytoskeleton	Filamin/ABP280 repeat;; Bacterial Ig-like domain (group 1);; Y_Y_Y domain;; Bacterial Ig-like domain (group 3);; YtkA-like;; emp24/gp25L/p24 family/GOLD;; Putative Ig domain;; Filamin/ABP280 repeat;; Calponin homology (CH) domain;; Y_Y_Y domain;; YtkA-like	Alpha-actinin-2 GN=ACTN2 OS=Gallus gallus (Chicken) PE=2 SV=1	PREDICTED: filamin-C-like isoform X3 [Lepisosteus oculatus]
gene1779	--	--	--	--	[W]	Extracellular structures	Collagen triple helix repeat (20 copies);; Collagen triple helix repeat (20 copies)	Collagen alpha-1(I) chain (Precursor) GN=COL1A1 OS=Gallus gallus (Chicken) PE=1 SV=3	PREDICTED: collagen alpha-1(XVI) chain [Alligator sinensis]
gene19168	[T]	Signal transduction mechanisms	--	K04459|1e-142|ecb:100060559|similar to dual specificity phosphatase 7	[V]	Defense mechanisms	Dual specificity phosphatase, catalytic domain;; Protein-tyrosine phosphatase	Dual specificity protein phosphatase 1-A OS=Xenopus laevis (African clawed frog) PE=1 SV=1	Dual specificity protein phosphatase 7, partial [Opisthocomus hoazin]
gene2309	--	--	Cellular Component: mitochondrial outer membrane (GO:0005741);; Cellular Component: mitochondrial inner membrane (GO:0005743);; Biological Process: protein targeting to mitochondrion (GO:0006626);;	--	[U]	Intracellular trafficking, secretion, and vesicular transport	Tom37 C-terminal domain;; Outer mitochondrial membrane transport complex protein;; Glutathione S-transferase, C-terminal domain;; Glutathione S-transferase, C-terminal domain	Metaxin-3 GN=mtx3 OS=Xenopus laevis (African clawed frog) PE=2 SV=2	PREDICTED: metaxin-1 [Haliaeetus leucocephalus]
gene15190	[RTKL]	--	Biological Process: mitotic cell cycle (GO:0000278);; Biological Process: protein phosphorylation (GO:0006468);; Biological Process: cellular response to DNA damage stimulus (GO:0006974);; Molecular Function: enzyme binding (GO:0019899);; Biological Process: cell cycle process (GO:0022402);; Biological Process: protein catabolic process (GO:0030163);; Biological Process: intracellular signal tran…	K06641|0.0|bta:518897|CHEK2	[D]	Cell cycle control, cell division, chromosome partitioning	FHA domain;; Protein kinase domain;; Protein kinase domain;; Protein tyrosine kinase;; Kinase-like	Calcium/calmodulin-dependent protein kinase type II delta chain GN=CAMK2D OS=Gallus gallus (Chicken) PE=2 SV=1	PREDICTED: serine/threonine-protein kinase Chk2 [Columba livia]
gene11076	--	--	Molecular Function: metalloendopeptidase activity (GO:0004222);; Cellular Component: proteinaceous extracellular matrix (GO:0005578);; Molecular Function: zinc ion binding (GO:0008270);;	--	[O]	Posttranslational modification, protein turnover, chaperones	ADAM-TS Spacer 1;; Thrombospondin type 1 domain	Thrombospondin-1 (Precursor) GN=thbs1 OS=Xenopus laevis (African clawed frog) PE=2 SV=1	PREDICTED: ADAMTS-like protein 2 [Serinus canaria]
gene1939	--	--	Biological Process: branching involved in ureteric bud morphogenesis (GO:0001658);; Biological Process: epithelial to mesenchymal transition (GO:0001837);; Biological Process: embryonic epithelial tube formation (GO:0001838);; Biological Process: liver development (GO:0001889);; Molecular Function: transcription corepressor activity (GO:0003714);; Molecular Function: frizzled binding (GO:0005109)…	K00408|0.0|ecb:100071678|WNT4	[T]	Signal transduction mechanisms	wnt family	Protein Wnt-4 (Precursor) GN=wnt4 OS=Xenopus laevis (African clawed frog) PE=2 SV=1	PREDICTED: protein Wnt-4 isoform X1 [Chrysemys picta bellii]
gene3025	--	--	--	--	--	--	TMEM61 protein family	--	PREDICTED: transmembrane protein 61 isoform X1 [Chrysemys picta bellii]
[truncated: 2,641 more rows]

## Sheet: Table S6
Table S6. KEGG pathways for differentially expressed miRNAs.
[truncated: 169 more rows]

## Sheet: Table S7
Table S7. KEGG pathways for 10 ten highly expressed miRNAs.
[truncated: 72 more rows]

[truncated: 1 more sheets: Table S8]
